# Supplementary material for: Genetics and the heart rate response to exercise
Source: Cell Mol Life Sci. 2019 Mar 27;76(12):2391–409. doi: 10.1007/s00018-019-03079-4 (PMC6529381; doi:10.1007/s00018-019-03079-4)
Supplement: Supplementary file 1 — Supplementary material 1 (XLSX 143 kb) [file 18_2019_3079_MOESM1_ESM.xlsx]

## Sheet: Blad1
Online Resource 1: Table showing heart rate response to exercise related genes and their association with other traits in publicly available GWASs. The GWAS catalogue was queried to identify association of described genes with other traits in publicly available GWASs.
Gene	Disease or trait	SNP	Chromosome	Position	Region	Intergenic	SNP P-value	Sample size	Replication sample size	Pubmed ID	Study	First author	Date	Journal
ACE	Metabolic traits	rs4329	17	63486097	17q23.3	intron_variant	8e-20	2,820 European ancestry individuals	NA	21886157	Human metabolic individuality in biomedical and pharmaceutical research.	Suhre K	2011-08-31	Nature
ACE	Cerebrospinal fluid levels of Alzheimer's disease-related proteins	rs4968782	17	63471115	17q23.3	intergenic_variant	4e-12	574 individuals	NA	25340798	Genome-wide association study of CSF levels of 59 alzheimer's disease candidate proteins: significant associations with proteins involved in amyloid processing and inflammation.	Kauwe JS	2014-10-23	PLoS Genet
ACE	Angiotensin-converting enzyme activity	rs4343	17	63488670	17q23.3	synonymous_variant	3e-25	400 Han Chinese ancestry hypertensive cases	623 Han Chinese ancestry hypertensive cases	20066004	A genome-wide association study identifies new loci for ACE activity: potential implications for response to ACE inhibitor.	Chung CM	2010-01-12	Pharmacogenomics J
ACE	Serum metabolite levels	rs4343	17	63488670	17q23.3	synonymous_variant	9e-25	1,260 African American individuals	NA	24625756	Genetic determinants influencing human serum metabolome among African Americans.	Yu B	2014-03-13	PLoS Genet
ACE	Serum metabolite levels	rs4343	17	63488670	17q23.3	synonymous_variant	1e-18	1,260 African American individuals	NA	24625756	Genetic determinants influencing human serum metabolome among African Americans.	Yu B	2014-03-13	PLoS Genet
ACE	Serum metabolite levels	rs4343	17	63488670	17q23.3	synonymous_variant	8e-14	1,260 African American individuals	NA	24625756	Genetic determinants influencing human serum metabolome among African Americans.	Yu B	2014-03-13	PLoS Genet
ACE	Blood metabolite levels	rs4351	17	63492371	17q23.3	intron_variant	4e-22	7,824 European ancestry individuals	NA	24816252	An atlas of genetic influences on human blood metabolites.	Shin SY	2014-05-11	Nat Genet
ACE	Blood metabolite levels	rs4362	17	63496400	17q23.3	synonymous_variant	1e-21	7,824 European ancestry individuals	NA	24816252	An atlas of genetic influences on human blood metabolites.	Shin SY	2014-05-11	Nat Genet
ACE	Blood metabolite levels	rs4351	17	63492371	17q23.3	intron_variant	1e-19	7,824 European ancestry individuals	NA	24816252	An atlas of genetic influences on human blood metabolites.	Shin SY	2014-05-11	Nat Genet
ACE	Blood metabolite levels	rs4351	17	63492371	17q23.3	intron_variant	3e-17	7,824 European ancestry individuals	NA	24816252	An atlas of genetic influences on human blood metabolites.	Shin SY	2014-05-11	Nat Genet
ACE	Blood metabolite levels	rs4351	17	63492371	17q23.3	intron_variant	1e-14	7,824 European ancestry individuals	NA	24816252	An atlas of genetic influences on human blood metabolites.	Shin SY	2014-05-11	Nat Genet
ACE	Alzheimer's disease (late onset)	17:61538148	17	61538148	NA	NA	3e-07	17,008 European ancestry cases, 37,154 European ancestry controls	8,572 European ancestry cases, 11,312 European ancestry controls	24162737	Meta-analysis of 74,046 individuals identifies 11 new susceptibility loci for Alzheimer's disease.	Lambert JC	2013-10-27	Nat Genet
ACE	Metabolite levels	rs4351	17	63492371	17q23.3	intron_variant	9e-13	214 European ancestry prostate cancer cases, 188 European ancestry controls	489 European ancestry prostate cancer cases	23281178	A genome-wide assessment of variability in human serum metabolism.	Hong MG	2013-03-01	Hum Mutat
ACE	Blood metabolite ratios	rs4343	17	63488670	17q23.3	synonymous_variant	1e-37	Up to 5,591 European ancestry individuals	Up to 1,767 European ancestry individuals	24816252	An atlas of genetic influences on human blood metabolites.	Shin SY	2014-05-11	Nat Genet
ACE	Diastolic blood pressure	rs4459609	17	63471587	17q23.3	intergenic_variant	2e-07	150,134 European ancestry individuals	87,359 European ancestry individuals, 140,886 European and unknown ancestry individuals	28739976	Novel Blood Pressure Locus and Gene Discovery Using Genome-Wide Association Study and Expression Data Sets From Blood and the Kidney.	Wain LV	2017-07-24	Hypertension
ACE	Diastolic blood pressure	rs4459609	17	63471587	17q23.3	intergenic_variant	2e-14	150,134 European ancestry individuals	87,359 European ancestry individuals, 140,886 European and unknown ancestry individuals	28739976	Novel Blood Pressure Locus and Gene Discovery Using Genome-Wide Association Study and Expression Data Sets From Blood and the Kidney.	Wain LV	2017-07-24	Hypertension
ACE	Diastolic blood pressure	rs4308	17	63482264	17q23.3	intron_variant	7e-14	140,886 European ancestry individuals	190,318 European ancestry individuals	28135244	Genome-wide association analysis identifies novel blood pressure loci and offers biological insights into cardiovascular risk.	Warren HR	2017-01-30	Nat Genet
ACE	Systolic blood pressure x alcohol consumption interaction (2df test)	rs4277405	17	63471557	17q23.3	intergenic_variant	2e-12	63,608 European ancestry drinkers, 10,193 African American or Afro-Caribbean heavy drinkers, 2,441 Asian ancestry drinkers, 5,084 Hispanic or Latin American drinkers, 27,494 European ancestry non-drinkers, 11,224 African American or Afro-Caribbean non-drinkers, 9,924 Asian ancestry non-drinkers, 3,387 Hispanic or Latin American non-drinkers	238,002 European ancestry drinkers, 2,280 African American drinkers, 54,081 Asian ancestry drinkers, 6,452 Hispanic drinkers, 43,316 European ancestry non-drinkers, 2,761 African American non-drinkers, 86,945 Asian ancestry non-drinkers, 6,925 Hispanic non-drinkers	29912962	Novel genetic associations for blood pressure identified via gene-alcohol interaction in up to 570K individuals across multiple ancestries.	Feitosa MF	2018-06-18	PLoS One
ACE	Diastolic blood pressure x alcohol consumption interaction (2df test)	rs4277405	17	63471557	17q23.3	intergenic_variant	1e-12	63,607 European ancestry drinkers, 10,193 African American or Afro-Caribbean drinkers, 2,441 Asian ancestry drinkers, 5,084 Hispanic or Latin American drinkers, 27,492 European ancestry non-drinkers, 11,223 African American or Afro-Caribbean non-drinkers, 9,924 Asian ancestry non-drinkers, 3,387 Hispanic or Latin American non-drinkers	238,058 European ancestry drinkers, 2,280 African American drinkers, 54,081 Asian ancestry drinkers, 6,448 Hispanic drinkers, 43,318 European ancestry non-drinkers, 2,761 African American non-drinkers, 86,943 Asian ancestry non-drinkers, 6,923 Hispanic non-drinkers	29912962	Novel genetic associations for blood pressure identified via gene-alcohol interaction in up to 570K individuals across multiple ancestries.	Feitosa MF	2018-06-18	PLoS One
ACE	Diastolic blood pressure x smoking status (current vs non-current) interaction (2df test)	rs4968782	17	63471115	17q23.3	intergenic_variant	3e-16	14,607 European ancestry current smokers, 65,935 European ancestry former and never smokers, 5,545 African ancestry current smokers, 21,571 African ancestry former and never smokers, 2,465 Asian ancestry current smokers, 10,973 Asian ancestry former and never smokers, 1,068 Hispanic current smokers, 7,737 Hispanic former and never smokers	48,198 European ancestry current smokers, 251,872 European ancestry former and never smokers, 1,971 African ancestry current smokers, 5,814 African ancestry former and never smokers, 29,485 Asian ancestry current smokers, 119,447 Asian ancestry former and never smokers, 3,737 Hispanic current smokers, 14,199 Hispanic former and never smokers	29455858	A Large-Scale Multi-ancestry Genome-wide Study Accounting for Smoking Behavior Identifies Multiple Significant Loci for Blood Pressure.	Sung YJ	2018-02-15	Am J Hum Genet
ACE	Diastolic blood pressure x smoking status (current vs non-current) interaction (2df test)	rs4968782	17	63471115	17q23.3	intergenic_variant	3e-14	14,607 European ancestry current smokers, 65,935 European ancestry former and never smokers, 5,545 African ancestry current smokers, 21,571 African ancestry former and never smokers, 2,465 Asian ancestry current smokers, 10,973 Asian ancestry former and never smokers, 1,068 Hispanic current smokers, 7,737 Hispanic former and never smokers	48,198 European ancestry current smokers, 251,872 European ancestry former and never smokers, 1,971 African ancestry current smokers, 5,814 African ancestry former and never smokers, 29,485 Asian ancestry current smokers, 119,447 Asian ancestry former and never smokers, 3,737 Hispanic current smokers, 14,199 Hispanic former and never smokers	29455858	A Large-Scale Multi-ancestry Genome-wide Study Accounting for Smoking Behavior Identifies Multiple Significant Loci for Blood Pressure.	Sung YJ	2018-02-15	Am J Hum Genet
ACE	Systolic blood pressure x smoking status (current vs non-current) interaction (2df test)	rs4968782	17	63471115	17q23.3	intergenic_variant	8e-15	14,607 European ancestry current smokers, 65,935 European ancestry former and never smokers, 5,545 African ancestry current smokers, 21,571 African ancestry former and never smokers, 2,465 Asian ancestry current smokers, 10,973 Asian ancestry former and never smokers, 1,068 Hispanic current smokers, 7,737 Hispanic former and never smokers	48,198 European ancestry current smokers, 251,872 European ancestry former and never smokers, 1,971 African ancestry current smokers, 5,814 African ancestry former and never smokers, 29,485 Asian ancestry current smokers, 119,447 Asian ancestry former and never smokers, 3,737 Hispanic current smokers, 14,199 Hispanic former and never smokers	29455858	A Large-Scale Multi-ancestry Genome-wide Study Accounting for Smoking Behavior Identifies Multiple Significant Loci for Blood Pressure.	Sung YJ	2018-02-15	Am J Hum Genet
ACE	Systolic blood pressure x smoking status (current vs non-current) interaction (2df test)	rs4968782	17	63471115	17q23.3	intergenic_variant	2e-13	14,607 European ancestry current smokers, 65,935 European ancestry former and never smokers, 5,545 African ancestry current smokers, 21,571 African ancestry former and never smokers, 2,465 Asian ancestry current smokers, 10,973 Asian ancestry former and never smokers, 1,068 Hispanic current smokers, 7,737 Hispanic former and never smokers	48,198 European ancestry current smokers, 251,872 European ancestry former and never smokers, 1,971 African ancestry current smokers, 5,814 African ancestry former and never smokers, 29,485 Asian ancestry current smokers, 119,447 Asian ancestry former and never smokers, 3,737 Hispanic current smokers, 14,199 Hispanic former and never smokers	29455858	A Large-Scale Multi-ancestry Genome-wide Study Accounting for Smoking Behavior Identifies Multiple Significant Loci for Blood Pressure.	Sung YJ	2018-02-15	Am J Hum Genet
ACE	Systolic blood pressure x smoking status (ever vs never) interaction (2df test)	rs4968782	17	63471115	17q23.3	intergenic_variant	6e-14	43,016 European ancestry ever smokers, 37,535 European ancestry never smokers, 12,693 African ancestry ever smokers, 13,121 African ancestry never smokers, 4,142 Asian ancestry ever smokers, 9,296 Asian ancestry never smokers, 3,228 Hispanic ever smokers, 5,577 Hispanic never smokers	139,127 European ancestry ever smokers, 145,914 European ancestry never smokers, 3,105 African ancestry ever smokers, 3,075 African ancestry never smokers, 70,335 Asian ancestry ever smokers, 78,597 Asian ancestry never smokers, 6,810 Hispanic ever smokers, 11,133 Hispanic never smokers	29455858	A Large-Scale Multi-ancestry Genome-wide Study Accounting for Smoking Behavior Identifies Multiple Significant Loci for Blood Pressure.	Sung YJ	2018-02-15	Am J Hum Genet
ACE	Systolic blood pressure x smoking status (ever vs never) interaction (2df test)	rs4968782	17	63471115	17q23.3	intergenic_variant	3e-12	43,016 European ancestry ever smokers, 37,535 European ancestry never smokers, 12,693 African ancestry ever smokers, 13,121 African ancestry never smokers, 4,142 Asian ancestry ever smokers, 9,296 Asian ancestry never smokers, 3,228 Hispanic ever smokers, 5,577 Hispanic never smokers	139,127 European ancestry ever smokers, 145,914 European ancestry never smokers, 3,105 African ancestry ever smokers, 3,075 African ancestry never smokers, 70,335 Asian ancestry ever smokers, 78,597 Asian ancestry never smokers, 6,810 Hispanic ever smokers, 11,133 Hispanic never smokers	29455858	A Large-Scale Multi-ancestry Genome-wide Study Accounting for Smoking Behavior Identifies Multiple Significant Loci for Blood Pressure.	Sung YJ	2018-02-15	Am J Hum Genet
ACE	Diastolic blood pressure x smoking status (ever vs never) interaction (2df test)	rs4968782	17	63471115	17q23.3	intergenic_variant	7e-16	43,016 European ancestry ever smokers, 37,535 European ancestry never smokers, 12,693 African ancestry ever smokers, 13,121 African ancestry never smokers, 4,142 Asian ancestry ever smokers, 9,296 Asian ancestry never smokers, 3,228 Hispanic ever smokers, 5,577 Hispanic never smokers	139,127 European ancestry ever smokers, 145,914 European ancestry never smokers, 3,105 African ancestry ever smokers, 3,075 African ancestry never smokers, 70,335 Asian ancestry ever smokers, 78,597 Asian ancestry never smokers, 6,810 Hispanic ever smokers, 11,133 Hispanic never smokers	29455858	A Large-Scale Multi-ancestry Genome-wide Study Accounting for Smoking Behavior Identifies Multiple Significant Loci for Blood Pressure.	Sung YJ	2018-02-15	Am J Hum Genet
ACE	Diastolic blood pressure x smoking status (ever vs never) interaction (2df test)	rs4968782	17	63471115	17q23.3	intergenic_variant	4e-13	43,016 European ancestry ever smokers, 37,535 European ancestry never smokers, 12,693 African ancestry ever smokers, 13,121 African ancestry never smokers, 4,142 Asian ancestry ever smokers, 9,296 Asian ancestry never smokers, 3,228 Hispanic ever smokers, 5,577 Hispanic never smokers	139,127 European ancestry ever smokers, 145,914 European ancestry never smokers, 3,105 African ancestry ever smokers, 3,075 African ancestry never smokers, 70,335 Asian ancestry ever smokers, 78,597 Asian ancestry never smokers, 6,810 Hispanic ever smokers, 11,133 Hispanic never smokers	29455858	A Large-Scale Multi-ancestry Genome-wide Study Accounting for Smoking Behavior Identifies Multiple Significant Loci for Blood Pressure.	Sung YJ	2018-02-15	Am J Hum Genet
ACE	Alzheimer's disease or family history of Alzheimer's disease	rs4311	17	63483402	17q23.3	intron_variant	5e-08	up to 42,034 British ancestry individuals with parental history of Alzheimer's disease, at least 272,244 British ancestry individuals with no parental history of Alzheimer's disease, 25,580 Alzheimer's disease cases, 48,466 controls	NA	29777097	GWAS on family history of Alzheimer's disease.	Marioni RE	2018-05-18	Transl Psychiatry
ACE	Serum metabolite levels	rs4325	17	63485839	17q23.3	intron_variant	1e-11	1,678 European ancestry individuals	NA	23093944	Mining the unknown: a systems approach to metabolite identification combining genetic and metabolic information.	Krumsiek J	2012-10-18	PLoS Genet
ACE	Serum metabolite levels	rs4343	17	63488670	17q23.3	synonymous_variant	1e-16	1,678 European ancestry individuals	NA	23093944	Mining the unknown: a systems approach to metabolite identification combining genetic and metabolic information.	Krumsiek J	2012-10-18	PLoS Genet
ACE	Serum metabolite levels	rs4351	17	63492371	17q23.3	intron_variant	4e-14	1,678 European ancestry individuals	NA	23093944	Mining the unknown: a systems approach to metabolite identification combining genetic and metabolic information.	Krumsiek J	2012-10-18	PLoS Genet
ACE	Serum metabolite levels	rs4351	17	63492371	17q23.3	intron_variant	5e-15	1,678 European ancestry individuals	NA	23093944	Mining the unknown: a systems approach to metabolite identification combining genetic and metabolic information.	Krumsiek J	2012-10-18	PLoS Genet
ACE	Serum metabolite levels	rs4325	17	63485839	17q23.3	intron_variant	3e-12	1,678 European ancestry individuals	NA	23093944	Mining the unknown: a systems approach to metabolite identification combining genetic and metabolic information.	Krumsiek J	2012-10-18	PLoS Genet
ACE	Blood protein levels	rs4344	17	63489363	17q23.3	intron_variant	9e-136	3,200 European ancestry individuals	NA	30072576	Co-regulatory networks of human serum proteins link genetics to disease.	Emilsson V	2018-08-02	Science
ACHE	Type 2 diabetes	rs7636	7	100892456	7q22.1	synonymous_variant	5e-06	2,010 Chinese ancestry cases, 1,945 Chinese ancestry controls, 794 Malay ancestry cases, 1,240 Malay ancestry controls, 977 Asian Indian ancestry cases, 1,169 Asian Indian ancestry controls	NA	21490949	Transferability of type 2 diabetes implicated loci in multi-ethnic cohorts from Southeast Asia.	Sim X	2011-04-07	PLoS Genet
ACHE	Plasminogen activator inhibitor type 1 levels (PAI-1)	rs6976053	7	100914499	7q22.1	intergenic_variant	6e-13	19,599 European ancestry individuals	10,764 European ancestry individuals	22990020	Genome-wide association study for circulating levels of PAI-1 provides novel insights into its regulation.	Huang J	2012-09-18	Blood
ACHE	Resting heart rate	rs17881696	7	100895738	7q22.1	intron_variant	1e-41	127,919 European ancestry individuals, 2,478 Asian ancestry individuals, 1,734 Black individuals, 684 Mixed ancestry individuals, 1,436 individuals	130,795 European ancestry individuals	27798624	Identification of genomic loci associated with resting heart rate and shared genetic predictors with all-cause mortality.	Eppinga RN	2016-10-31	Nat Genet
ACHE	Heart rate	rs13245899	7	100899511	7q22.1	intergenic_variant	8e-27	85,787 European ancestry individuals, 6,568 Indian Asian ancestry indiviudals	88,823 European ancestry individuals	23583979	Identification of heart rate-associated loci and their effects on cardiac conduction and rhythm disorders.	den Hoed M	2013-04-14	Nat Genet
ACHE	Resting heart rate	rs17881696	7	100895738	7q22.1	intron_variant	7e-15	67,062 European ancestry individuals	NA	29769521	Thirty loci identified for heart rate response to exercise and recovery implicate autonomic nervous system.	Ramirez J	2018-05-16	Nat Commun
ACHE	Height	rs7636	7	100892456	7q22.1	synonymous_variant	5e-06	253,288 European ancestry individuals	336,474 European ancestry individuals	29782485	Evaluation and application of summary statistic imputation to discover new height-associated loci.	Rueger S	2018-05-21	PLoS Genet
ACHE	Blood protein levels	rs4727469	7	100911543	7q22.1	intergenic_variant	8e-37	3,200 European ancestry individuals	NA	30072576	Co-regulatory networks of human serum proteins link genetics to disease.	Emilsson V	2018-08-02	Science
ACHE	Blood protein levels	rs4727469	7	100911543	7q22.1	intergenic_variant	1e-32	3,200 European ancestry individuals	NA	30072576	Co-regulatory networks of human serum proteins link genetics to disease.	Emilsson V	2018-08-02	Science
ACHE	Blood protein levels	rs4727469	7	100911543	7q22.1	intergenic_variant	6e-32	3,200 European ancestry individuals	NA	30072576	Co-regulatory networks of human serum proteins link genetics to disease.	Emilsson V	2018-08-02	Science
ACTL6B	Hematocrit	rs2075672	7	100642673	7q22.1	intron_variant	6e-09	up to 40,258 European ancestry individuals, up to 16,128 African American individuals, up to 15,252 East Asian ancestry individuals.	16,389 European and African American individuals	28017375	Genome-wide Trans-ethnic Meta-analysis Identifies Seven Genetic Loci Influencing Erythrocyte Traits and a Role for RBPMS in Erythropoiesis.	van Rooij FJA	2016-12-22	Am J Hum Genet
ADRA1A	Diastolic blood pressure x smoking status (ever vs never) interaction (2df test)	rs58429174	8	26154406	8p21.2	intergenic_variant	2e-07	43,016 European ancestry ever smokers, 37,535 European ancestry never smokers, 12,693 African ancestry ever smokers, 13,121 African ancestry never smokers, 4,142 Asian ancestry ever smokers, 9,296 Asian ancestry never smokers, 3,228 Hispanic ever smokers, 5,577 Hispanic never smokers	139,127 European ancestry ever smokers, 145,914 European ancestry never smokers, 3,105 African ancestry ever smokers, 3,075 African ancestry never smokers, 70,335 Asian ancestry ever smokers, 78,597 Asian ancestry never smokers, 6,810 Hispanic ever smokers, 11,133 Hispanic never smokers	29455858	A Large-Scale Multi-ancestry Genome-wide Study Accounting for Smoking Behavior Identifies Multiple Significant Loci for Blood Pressure.	Sung YJ	2018-02-15	Am J Hum Genet
ADRA1A	Blood metabolite levels	rs13278849	8	26857357	8p21.2	intron_variant	3e-11	7,824 European ancestry individuals	NA	24816252	An atlas of genetic influences on human blood metabolites.	Shin SY	2014-05-11	Nat Genet
ADRA1A	Response to amphetamines	rs4732957	8	26861363	8p21.2	intron_variant	7e-06	1 American Indian ancestry individual, 18 African American individuals, 10 Asian ancestry individuals, 325 European ancestry individuals, 17 Hispanic individuals, 10 individuals	NA	22952603	Genome-wide association study of d-amphetamine response in healthy volunteers identifies putative associations, including cadherin 13 (CDH13).	Hart AB	2012-08-28	PLoS One
ADRA1A	Reaction time	rs28414044	8	26729520	8p21.2	intergenic_variant	2e-06	330,069 European ancestry individuals	NA	29844566	Study of 300,486 individuals identifies 148 independent genetic loci influencing general cognitive function.	Davies G	2018-05-29	Nat Commun
ADRA1A	Diastolic blood pressure x smoking status (current vs non-current) interaction (2df test)	rs58429174	8	26154406	8p21.2	intergenic_variant	3e-09	14,607 European ancestry current smokers, 65,935 European ancestry former and never smokers, 5,545 African ancestry current smokers, 21,571 African ancestry former and never smokers, 2,465 Asian ancestry current smokers, 10,973 Asian ancestry former and never smokers, 1,068 Hispanic current smokers, 7,737 Hispanic former and never smokers	48,198 European ancestry current smokers, 251,872 European ancestry former and never smokers, 1,971 African ancestry current smokers, 5,814 African ancestry former and never smokers, 29,485 Asian ancestry current smokers, 119,447 Asian ancestry former and never smokers, 3,737 Hispanic current smokers, 14,199 Hispanic former and never smokers	29455858	A Large-Scale Multi-ancestry Genome-wide Study Accounting for Smoking Behavior Identifies Multiple Significant Loci for Blood Pressure.	Sung YJ	2018-02-15	Am J Hum Genet
ADRA1A	Diastolic blood pressure x smoking status (current vs non-current) interaction (2df test)	rs58429174	8	26154406	8p21.2	intergenic_variant	2e-06	14,607 European ancestry current smokers, 65,935 European ancestry former and never smokers, 5,545 African ancestry current smokers, 21,571 African ancestry former and never smokers, 2,465 Asian ancestry current smokers, 10,973 Asian ancestry former and never smokers, 1,068 Hispanic current smokers, 7,737 Hispanic former and never smokers	48,198 European ancestry current smokers, 251,872 European ancestry former and never smokers, 1,971 African ancestry current smokers, 5,814 African ancestry former and never smokers, 29,485 Asian ancestry current smokers, 119,447 Asian ancestry former and never smokers, 3,737 Hispanic current smokers, 14,199 Hispanic former and never smokers	29455858	A Large-Scale Multi-ancestry Genome-wide Study Accounting for Smoking Behavior Identifies Multiple Significant Loci for Blood Pressure.	Sung YJ	2018-02-15	Am J Hum Genet
ADRA1A	Systolic blood pressure x smoking status (current vs non-current) interaction (2df test)	rs58429174	8	26154406	8p21.2	intergenic_variant	4e-06	14,607 European ancestry current smokers, 65,935 European ancestry former and never smokers, 5,545 African ancestry current smokers, 21,571 African ancestry former and never smokers, 2,465 Asian ancestry current smokers, 10,973 Asian ancestry former and never smokers, 1,068 Hispanic current smokers, 7,737 Hispanic former and never smokers	48,198 European ancestry current smokers, 251,872 European ancestry former and never smokers, 1,971 African ancestry current smokers, 5,814 African ancestry former and never smokers, 29,485 Asian ancestry current smokers, 119,447 Asian ancestry former and never smokers, 3,737 Hispanic current smokers, 14,199 Hispanic former and never smokers	29455858	A Large-Scale Multi-ancestry Genome-wide Study Accounting for Smoking Behavior Identifies Multiple Significant Loci for Blood Pressure.	Sung YJ	2018-02-15	Am J Hum Genet
ADRA1B	Migraine	rs11750092	5	159940964	5q33.3	intron_variant	7e-06	23,285 European ancestry cases, 95,425 European ancestry controls	NA	23793025	Genome-wide meta-analysis identifies new susceptibility loci for migraine.	Anttila V	2013-06-23	Nat Genet
ADRA1B	Psoriatic arthritis	rs4921482	5	159337470	5q33.3	intron_variant	1e-24	1,946 European ancestry cases, 4,934 European ancestry controls	up to 2,883 European ancestry cases, up to 14,179 European ancestry controls	26626624	Genome-wide Association Analysis of Psoriatic Arthritis and Cutaneous Psoriasis Reveals Differences in Their Genetic Architecture.	Stuart PE	2015-11-28	Am J Hum Genet
ADRA1B	Plantar warts	rs55666217	5	159947206	5q33.3	intron_variant	8e-06	24,994 European ancestry cases, 37,451 European ancestry controls	NA	28928442	Genome-wide association and HLA region fine-mapping studies identify susceptibility loci for multiple common infections.	Tian C	2017-09-19	Nat Commun
ADRA1D	Preeclampsia	rs1556832	20	4234910	20p13	intron_variant	9e-06	21 Afro-Caribbean cases, 1,010 Afro-Caribbean controls, 50 European ancestry cases, 1,202 European ancestry controls, 62 Hispanic cases, 658 Hispanic controls	NA	23551011	Genome-wide association study of pre-eclampsia detects novel maternal single nucleotide polymorphisms and copy-number variants in subsets of the Hyperglycemia and Adverse Pregnancy Outcome (HAPO) study cohort.	Zhao L	2013-04-02	Ann Hum Genet
ADRA1D	Current cigarettes per day in chronic obstructive pulmonary disease	rs297755	20	4521229	20p13	intron_variant	5e-06	1,113 European ancestry cases	NA	21685187	Genome-wide association study of smoking behaviours in patients with COPD.	Siedlinski M	2011-06-16	Thorax
ADRA1D	Migraine with aura	rs1364402	7	136899616	7q33	non_coding_transcript_exon_variant	4e-06	5,118 European ancestry cases, 74,239 European ancestry controls	NA	23793025	Genome-wide meta-analysis identifies new susceptibility loci for migraine.	Anttila V	2013-06-23	Nat Genet
ADRA1D	Autism spectrum disorder, attention deficit-hyperactivity disorder, bipolar disorder, major depressive disorder, and schizophrenia (combined)	rs159788	20	4371457	20p13	intergenic_variant	7e-06	6,990 European ancestry Bipolar disorder cases, 9,227 European ancestry Major depressive disorder cases, 9,379 European ancestry Schizophrenia cases, 161 European ancestry Autism spectrum disorder cases, 4,788 European ancestry Autism spectrum disorder trio cases, 840 European ancestry Attention deficit-hyperactivity disorder cases, 1,947 European ancestry Attention defcit-hyperactivity disorder …	NA	23453885	Identification of risk loci with shared effects on five major psychiatric disorders: a genome-wide analysis.	Smoller JW	2013-02-27	Lancet
ADRA1D	IgG glycosylation	rs586446	20	4406487	20p13	intergenic_variant	2e-06	2,247 European ancestry individuals	NA	23382691	Loci associated with N-glycosylation of human immunoglobulin G show pleiotropy with autoimmune diseases and haematological cancers.	Lauc G	2013-01-31	PLoS Genet
ADRA1D	IgG glycosylation	rs586446	20	4406487	20p13	intergenic_variant	5e-06	2,247 European ancestry individuals	NA	23382691	Loci associated with N-glycosylation of human immunoglobulin G show pleiotropy with autoimmune diseases and haematological cancers.	Lauc G	2013-01-31	PLoS Genet
ADRA1D	Sense of smell	rs6052484	20	4279963	20p13	intergenic_variant	3e-06	6,252 European ancestry individuals	NA	26632684	Genome-wide Meta-analysis on the Sense of Smell Among US Older Adults.	Dong J	2015-11-01	Medicine (Baltimore)
ADRA1D	Sense of smell	rs6052484	20	4279963	20p13	intergenic_variant	7e-06	6,252 European ancestry individuals	NA	26632684	Genome-wide Meta-analysis on the Sense of Smell Among US Older Adults.	Dong J	2015-11-01	Medicine (Baltimore)
ADRA1D	Plasma omega-6 polyunsaturated fatty acid levels (arachidonic acid)	rs6133127	20	4489235	20p13	intron_variant	4e-06	717 Singaporean Chinese ancestry myocardial infarction cases, 644 Singaporean Chinese ancestry controls	NA	26584805	A genome-wide association study of n-3 and n-6 plasma fatty acids in a Singaporean Chinese population.	Dorajoo R	2015-11-19	Genes Nutr
ADRA1D	Colonoscopy-negative controls vs population controls	rs6052563	20	4433957	20p13	intergenic_variant	2e-06	855 Austrian ancestry colonoscopy-negative controls, 3,439 European ancestry controls	NA	29228715	Bayesian and frequentist analysis of an Austrian genome-wide association study of colorectal cancer and advanced adenomas.	Hofer P	2017-10-09	Oncotarget
ADRA1D	Mononucleosis	rs3859671	20	4330887	20p13	intergenic_variant	1e-06	17,457 European ancestry cases, 68,446 European ancestry controls	NA	28928442	Genome-wide association and HLA region fine-mapping studies identify susceptibility loci for multiple common infections.	Tian C	2017-09-19	Nat Commun
ADRA1D	Mononucleosis	rs835879	20	4227580	20p13	intron_variant	6e-07	17,457 European ancestry cases, 68,446 European ancestry controls	NA	28928442	Genome-wide association and HLA region fine-mapping studies identify susceptibility loci for multiple common infections.	Tian C	2017-09-19	Nat Commun
ADRA1D	Paneth cell defects in Crohn's disease	rs12481514	20	4245273	20p13	intron_variant	3e-07	98 Japanese ancestry cases	NA	28352666	LRRK2 but not ATG16L1 is associated with Paneth cell defect in Japanese Crohn's disease patients.	Liu TC	2017-03-23	JCI Insight
ADRA1D	Heel bone mineral density	rs835875	20	4222579	20p13	intron_variant	4e-10	394,929 European ancestry individuals	NA	30048462	Identification of 613 new loci associated with heel bone mineral density and a polygenic risk score for bone mineral density, osteoporosis and fracture.	Kim SK	2018-07-26	PLoS One
ADRB1	Blood pressure	rs2782980	10	114021768	10q25.3	intergenic_variant	2e-09	74,064 European ancestry individuals	48,607 European ancestry individuals	21909110	Genome-wide association study identifies six new loci influencing pulse pressure and mean arterial pressure.	Wain LV	2011-09-11	Nat Genet
ADRB1	Gaucher disease severity	rs82625	10	115756130	NA	NA	2e-06	139 Ashkenazi Jewish cases	NA	22388998	Genome-wide association study of N370S homozygous Gaucher disease reveals the candidacy of CLN8 gene as a genetic modifier contributing to extreme phenotypic variation.	Zhang CK	2012-01-19	Am J Hematol
ADRB1	Birth weight	rs1801253	10	114045297	10q25.3	missense_variant	4e-09	Up to 26,836 European ancestry individuals	Up to 42,519 European ancestry individuals	23202124	New loci associated with birth weight identify genetic links between intrauterine growth and adult height and metabolism.	Horikoshi M	2012-12-02	Nat Genet
ADRB1	Systolic blood pressure	rs740746	10	114033028	10q25.3	intergenic_variant	5e-13	up to 201,529 European ancestry individuals	up to 140,886 European ancestry individuals	27618452	The genetics of blood pressure regulation and its target organs from association studies in 342,415 individuals.	Ehret GB	2016-09-12	Nat Genet
ADRB1	Diastolic blood pressure	rs740746	10	114033028	10q25.3	intergenic_variant	9e-15	up to 201,529 European ancestry individuals	up to 140,886 European ancestry individuals	27618452	The genetics of blood pressure regulation and its target organs from association studies in 342,415 individuals.	Ehret GB	2016-09-12	Nat Genet
ADRB1	Birth weight	rs7076938	10	114029616	10q25.3	intergenic_variant	5e-18	133,903 European ancestry individuals, 6,635 African American individuals, 420 Turkish ancestry individuals, 365 Moroccan ancestry individuals, 395 Surinamese ancestry individuals, 840 Chinese ancestry individuals.	9,799 European ancestry individuals, 1,449 Filipino ancestry individuals.	27680694	Genome-wide associations for birth weight and correlations with adult disease.	Horikoshi M	2016-10-13	Nature
ADRB1	Mean arterial pressure	rs7076938	10	114029616	10q25.3	intergenic_variant	2e-09	120,473 European ancestry individuals, 21,503 African American individuals, 4,586 Hispanic individuals	NA	27618448	Meta-analysis identifies common and rare variants influencing blood pressure and overlapping with metabolic trait loci.	Liu C	2016-10-01	Nat Genet
ADRB1	Diastolic blood pressure	rs2782980	10	114021768	10q25.3	intergenic_variant	8e-06	150,134 European ancestry individuals	87,359 European ancestry individuals, 140,886 European and unknown ancestry individuals	28739976	Novel Blood Pressure Locus and Gene Discovery Using Genome-Wide Association Study and Expression Data Sets From Blood and the Kidney.	Wain LV	2017-07-24	Hypertension
ADRB1	Systolic blood pressure	rs10787517	10	114055047	10q25.3	intergenic_variant	8e-13	150,134 European ancestry individuals	87,359 European ancestry individuals, 140,886 European and unknown ancestry individuals	28739976	Novel Blood Pressure Locus and Gene Discovery Using Genome-Wide Association Study and Expression Data Sets From Blood and the Kidney.	Wain LV	2017-07-24	Hypertension
ADRB1	Systolic blood pressure	rs2782980	10	114021768	10q25.3	intergenic_variant	6e-06	150,134 European ancestry individuals	87,359 European ancestry individuals, 140,886 European and unknown ancestry individuals	28739976	Novel Blood Pressure Locus and Gene Discovery Using Genome-Wide Association Study and Expression Data Sets From Blood and the Kidney.	Wain LV	2017-07-24	Hypertension
ADRB1	Diastolic blood pressure	rs17875419	10	114037712	10q25.3	intergenic_variant	5e-07	140,886 European ancestry individuals	190,318 European ancestry individuals	28135244	Genome-wide association analysis identifies novel blood pressure loci and offers biological insights into cardiovascular risk.	Warren HR	2017-01-30	Nat Genet
ADRB1	Mean arterial pressure x alcohol consumption interaction (2df test)	rs740746	10	114033028	10q25.3	intergenic_variant	2e-10	91,110 European ancestry drinkers and non-drinkers, 21,416 African American or Afro-Caribbean drinkers and non-drinkers, 12,365 Asian ancestry drinkers and non-drinkers, 8,470 Hispanic or Latin American drinkers and non-drinkers	237,996 European ancestry drinkers, 2,280 African American drinkers, 54,080 Asian ancestry drinkers, 6,448 Hispanic drinkers, 43,315 European ancestry non-drinkers, 2,761 African ancestry non-drinkers, 86,943 Asian ancestry non-drinkers, 6,923 Hispanic non-drinkers	29912962	Novel genetic associations for blood pressure identified via gene-alcohol interaction in up to 570K individuals across multiple ancestries.	Feitosa MF	2018-06-18	PLoS One
ADRB1	Mean arterial pressure x alcohol consumption (light vs heavy) interaction (2df test)	rs2484294	10	114032303	10q25.3	intergenic_variant	1e-10	56,705 European ancestry heavy and light drinkers, 9,725 African American or Afro-Caribbean heavy and light drinkers, 1,789 Asian ancestry heavy and light drinkers, 4,812 Hispanic or Latin American heavy and light drinkers	42,077 European ancestry heavy drinkers, 217 African American heavy drinkers, 282,294 Asian ancestry heavy drinkers, 124 Hispanic ancestry heavy drinkers, 74,701 European ancestry light drinkers, 845 African American light drinkers, 24,129 Asian ancestry light drinkers, 411 Hispanic light drinkers	29912962	Novel genetic associations for blood pressure identified via gene-alcohol interaction in up to 570K individuals across multiple ancestries.	Feitosa MF	2018-06-18	PLoS One
ADRB1	Diastolic blood pressure (cigarette smoking interaction)	rs2782980	10	114021768	10q25.3	intergenic_variant	1e-21	80,552 European ancestry individuals, 27,118 African individuals, 13,438 Asian individuals, 8,805 Hispanic individuals	305,513 European ancestry individuals, 7,786 African individuals, 148,932 Asian individuals, 13,533 Hispanic individuals, 4,414 Brazilian individuals	29455858	A Large-Scale Multi-ancestry Genome-wide Study Accounting for Smoking Behavior Identifies Multiple Significant Loci for Blood Pressure.	Sung YJ	2018-02-15	Am J Hum Genet
ADRB1	Diastolic blood pressure (cigarette smoking interaction)	rs1801253	10	114045297	10q25.3	missense_variant	3e-22	80,552 European ancestry individuals, 27,118 African individuals, 13,438 Asian individuals, 8,805 Hispanic individuals	305,513 European ancestry individuals, 7,786 African individuals, 148,932 Asian individuals, 13,533 Hispanic individuals, 4,414 Brazilian individuals	29455858	A Large-Scale Multi-ancestry Genome-wide Study Accounting for Smoking Behavior Identifies Multiple Significant Loci for Blood Pressure.	Sung YJ	2018-02-15	Am J Hum Genet
ADRB1	Systolic blood pressure (cigarette smoking interaction)	rs2782980	10	114021768	10q25.3	intergenic_variant	2e-14	80,552 European ancestry individuals, 27,118 African individuals, 13,438 Asian individuals, 8,805 Hispanic individuals	305,513 European ancestry individuals, 7,786 African individuals, 148,932 Asian individuals, 13,533 Hispanic individuals, 4,414 Brazilian individuals	29455858	A Large-Scale Multi-ancestry Genome-wide Study Accounting for Smoking Behavior Identifies Multiple Significant Loci for Blood Pressure.	Sung YJ	2018-02-15	Am J Hum Genet
ADRB1	Systolic blood pressure (cigarette smoking interaction)	rs1801253	10	114045297	10q25.3	missense_variant	1e-22	80,552 European ancestry individuals, 27,118 African individuals, 13,438 Asian individuals, 8,805 Hispanic individuals	305,513 European ancestry individuals, 7,786 African individuals, 148,932 Asian individuals, 13,533 Hispanic individuals, 4,414 Brazilian individuals	29455858	A Large-Scale Multi-ancestry Genome-wide Study Accounting for Smoking Behavior Identifies Multiple Significant Loci for Blood Pressure.	Sung YJ	2018-02-15	Am J Hum Genet
ADRB1	Systolic blood pressure x alcohol consumption interaction (2df test)	rs2484294	10	114032303	10q25.3	intergenic_variant	2e-20	63,608 European ancestry drinkers, 10,193 African American or Afro-Caribbean heavy drinkers, 2,441 Asian ancestry drinkers, 5,084 Hispanic or Latin American drinkers, 27,494 European ancestry non-drinkers, 11,224 African American or Afro-Caribbean non-drinkers, 9,924 Asian ancestry non-drinkers, 3,387 Hispanic or Latin American non-drinkers	238,002 European ancestry drinkers, 2,280 African American drinkers, 54,081 Asian ancestry drinkers, 6,452 Hispanic drinkers, 43,316 European ancestry non-drinkers, 2,761 African American non-drinkers, 86,945 Asian ancestry non-drinkers, 6,925 Hispanic non-drinkers	29912962	Novel genetic associations for blood pressure identified via gene-alcohol interaction in up to 570K individuals across multiple ancestries.	Feitosa MF	2018-06-18	PLoS One
ADRB1	Systolic blood pressure x alcohol consumption (light vs heavy) interaction (2df test)	rs2484294	10	114032303	10q25.3	intergenic_variant	2e-09	12,758 European ancestry heavy drinkers, 1,326 African American or Afro-Caribbean heavy drinkers, 648 Asian ancestry heavy drinkers, 364 Hispanic or Latin American heavy drinkers, 43,947 European ancestry light drinkers, 8,239 African American or Afro-Caribbean light drinkers, 1,141 Asian ancestry light drinkers, 4,448 Hispanic or Latin American light drinkers	42,078 European ancestry heavy drinkers, 217 African American heavy drinkers, 282,294 Asian ancestry heavy drinkers, 124 Hispanic heavy drinkers, 74,706 European ancestry light drinkers, 845 African American light drinkers, 24,129 Asian ancestry light drinkers, 411 Hispanic light drinkers	29912962	Novel genetic associations for blood pressure identified via gene-alcohol interaction in up to 570K individuals across multiple ancestries.	Feitosa MF	2018-06-18	PLoS One
ADRB1	Diastolic blood pressure x alcohol consumption interaction (2df test)	rs740746	10	114033028	10q25.3	intergenic_variant	8e-23	63,607 European ancestry drinkers, 10,193 African American or Afro-Caribbean drinkers, 2,441 Asian ancestry drinkers, 5,084 Hispanic or Latin American drinkers, 27,492 European ancestry non-drinkers, 11,223 African American or Afro-Caribbean non-drinkers, 9,924 Asian ancestry non-drinkers, 3,387 Hispanic or Latin American non-drinkers	238,058 European ancestry drinkers, 2,280 African American drinkers, 54,081 Asian ancestry drinkers, 6,448 Hispanic drinkers, 43,318 European ancestry non-drinkers, 2,761 African American non-drinkers, 86,943 Asian ancestry non-drinkers, 6,923 Hispanic non-drinkers	29912962	Novel genetic associations for blood pressure identified via gene-alcohol interaction in up to 570K individuals across multiple ancestries.	Feitosa MF	2018-06-18	PLoS One
ADRB1	Diastolic blood pressure x alcohol consumption (light vs heavy) interaction (2df test)	rs1801253	10	114045297	10q25.3	missense_variant	9e-09	12,758 European ancestry heavy drinkers, 1,326 African American or Afro-Caribbean heavy drinkers, 648 Asian ancestry heavy drinkers, 364 Hispanic or Latin American heavy drinkers, 43,947 European ancestry light drinkers, 8,239 African American or Afro-Caribbean light drinkers, 1,141 Asian ancestry light drinkers, 4,448 Hispanic or Latin American light drinkers	42,079 European ancestry heavy drinkers, 217 African American or Afro-Caribbean heavy drinkers, 282,294 Asian ancestry heavy drinkers, 124 Hispanic ancestry heavy drinkers, 74,757 European ancestry light drinkers, 845 African American light drinkers, 24,129 Asian ancestry light drinkers, 411 Hispanic light drinkers	29912962	Novel genetic associations for blood pressure identified via gene-alcohol interaction in up to 570K individuals across multiple ancestries.	Feitosa MF	2018-06-18	PLoS One
ADRB1	Diastolic blood pressure x smoking status (current vs non-current) interaction (2df test)	rs180940	10	113962652	10q25.3	intergenic_variant	5e-12	14,607 European ancestry current smokers, 65,935 European ancestry former and never smokers, 5,545 African ancestry current smokers, 21,571 African ancestry former and never smokers, 2,465 Asian ancestry current smokers, 10,973 Asian ancestry former and never smokers, 1,068 Hispanic current smokers, 7,737 Hispanic former and never smokers	48,198 European ancestry current smokers, 251,872 European ancestry former and never smokers, 1,971 African ancestry current smokers, 5,814 African ancestry former and never smokers, 29,485 Asian ancestry current smokers, 119,447 Asian ancestry former and never smokers, 3,737 Hispanic current smokers, 14,199 Hispanic former and never smokers	29455858	A Large-Scale Multi-ancestry Genome-wide Study Accounting for Smoking Behavior Identifies Multiple Significant Loci for Blood Pressure.	Sung YJ	2018-02-15	Am J Hum Genet
ADRB1	Diastolic blood pressure x smoking status (current vs non-current) interaction (2df test)	rs180940	10	113962652	10q25.3	intergenic_variant	2e-06	14,607 European ancestry current smokers, 65,935 European ancestry former and never smokers, 5,545 African ancestry current smokers, 21,571 African ancestry former and never smokers, 2,465 Asian ancestry current smokers, 10,973 Asian ancestry former and never smokers, 1,068 Hispanic current smokers, 7,737 Hispanic former and never smokers	48,198 European ancestry current smokers, 251,872 European ancestry former and never smokers, 1,971 African ancestry current smokers, 5,814 African ancestry former and never smokers, 29,485 Asian ancestry current smokers, 119,447 Asian ancestry former and never smokers, 3,737 Hispanic current smokers, 14,199 Hispanic former and never smokers	29455858	A Large-Scale Multi-ancestry Genome-wide Study Accounting for Smoking Behavior Identifies Multiple Significant Loci for Blood Pressure.	Sung YJ	2018-02-15	Am J Hum Genet
ADRB1	Systolic blood pressure x smoking status (current vs non-current) interaction (2df test)	rs180940	10	113962652	10q25.3	intergenic_variant	8e-11	14,607 European ancestry current smokers, 65,935 European ancestry former and never smokers, 5,545 African ancestry current smokers, 21,571 African ancestry former and never smokers, 2,465 Asian ancestry current smokers, 10,973 Asian ancestry former and never smokers, 1,068 Hispanic current smokers, 7,737 Hispanic former and never smokers	48,198 European ancestry current smokers, 251,872 European ancestry former and never smokers, 1,971 African ancestry current smokers, 5,814 African ancestry former and never smokers, 29,485 Asian ancestry current smokers, 119,447 Asian ancestry former and never smokers, 3,737 Hispanic current smokers, 14,199 Hispanic former and never smokers	29455858	A Large-Scale Multi-ancestry Genome-wide Study Accounting for Smoking Behavior Identifies Multiple Significant Loci for Blood Pressure.	Sung YJ	2018-02-15	Am J Hum Genet
ADRB1	Systolic blood pressure x smoking status (current vs non-current) interaction (2df test)	rs180940	10	113962652	10q25.3	intergenic_variant	3e-06	14,607 European ancestry current smokers, 65,935 European ancestry former and never smokers, 5,545 African ancestry current smokers, 21,571 African ancestry former and never smokers, 2,465 Asian ancestry current smokers, 10,973 Asian ancestry former and never smokers, 1,068 Hispanic current smokers, 7,737 Hispanic former and never smokers	48,198 European ancestry current smokers, 251,872 European ancestry former and never smokers, 1,971 African ancestry current smokers, 5,814 African ancestry former and never smokers, 29,485 Asian ancestry current smokers, 119,447 Asian ancestry former and never smokers, 3,737 Hispanic current smokers, 14,199 Hispanic former and never smokers	29455858	A Large-Scale Multi-ancestry Genome-wide Study Accounting for Smoking Behavior Identifies Multiple Significant Loci for Blood Pressure.	Sung YJ	2018-02-15	Am J Hum Genet
ADRB1	Systolic blood pressure x smoking status (ever vs never) interaction (2df test)	rs180940	10	113962652	10q25.3	intergenic_variant	5e-11	43,016 European ancestry ever smokers, 37,535 European ancestry never smokers, 12,693 African ancestry ever smokers, 13,121 African ancestry never smokers, 4,142 Asian ancestry ever smokers, 9,296 Asian ancestry never smokers, 3,228 Hispanic ever smokers, 5,577 Hispanic never smokers	139,127 European ancestry ever smokers, 145,914 European ancestry never smokers, 3,105 African ancestry ever smokers, 3,075 African ancestry never smokers, 70,335 Asian ancestry ever smokers, 78,597 Asian ancestry never smokers, 6,810 Hispanic ever smokers, 11,133 Hispanic never smokers	29455858	A Large-Scale Multi-ancestry Genome-wide Study Accounting for Smoking Behavior Identifies Multiple Significant Loci for Blood Pressure.	Sung YJ	2018-02-15	Am J Hum Genet
ADRB1	Systolic blood pressure x smoking status (ever vs never) interaction (2df test)	rs180940	10	113962652	10q25.3	intergenic_variant	2e-06	43,016 European ancestry ever smokers, 37,535 European ancestry never smokers, 12,693 African ancestry ever smokers, 13,121 African ancestry never smokers, 4,142 Asian ancestry ever smokers, 9,296 Asian ancestry never smokers, 3,228 Hispanic ever smokers, 5,577 Hispanic never smokers	139,127 European ancestry ever smokers, 145,914 European ancestry never smokers, 3,105 African ancestry ever smokers, 3,075 African ancestry never smokers, 70,335 Asian ancestry ever smokers, 78,597 Asian ancestry never smokers, 6,810 Hispanic ever smokers, 11,133 Hispanic never smokers	29455858	A Large-Scale Multi-ancestry Genome-wide Study Accounting for Smoking Behavior Identifies Multiple Significant Loci for Blood Pressure.	Sung YJ	2018-02-15	Am J Hum Genet
ADRB1	Diastolic blood pressure x smoking status (ever vs never) interaction (2df test)	rs180940	10	113962652	10q25.3	intergenic_variant	5e-12	43,016 European ancestry ever smokers, 37,535 European ancestry never smokers, 12,693 African ancestry ever smokers, 13,121 African ancestry never smokers, 4,142 Asian ancestry ever smokers, 9,296 Asian ancestry never smokers, 3,228 Hispanic ever smokers, 5,577 Hispanic never smokers	139,127 European ancestry ever smokers, 145,914 European ancestry never smokers, 3,105 African ancestry ever smokers, 3,075 African ancestry never smokers, 70,335 Asian ancestry ever smokers, 78,597 Asian ancestry never smokers, 6,810 Hispanic ever smokers, 11,133 Hispanic never smokers	29455858	A Large-Scale Multi-ancestry Genome-wide Study Accounting for Smoking Behavior Identifies Multiple Significant Loci for Blood Pressure.	Sung YJ	2018-02-15	Am J Hum Genet
ADRB1	Diastolic blood pressure x smoking status (ever vs never) interaction (2df test)	rs180940	10	113962652	10q25.3	intergenic_variant	3e-06	43,016 European ancestry ever smokers, 37,535 European ancestry never smokers, 12,693 African ancestry ever smokers, 13,121 African ancestry never smokers, 4,142 Asian ancestry ever smokers, 9,296 Asian ancestry never smokers, 3,228 Hispanic ever smokers, 5,577 Hispanic never smokers	139,127 European ancestry ever smokers, 145,914 European ancestry never smokers, 3,105 African ancestry ever smokers, 3,075 African ancestry never smokers, 70,335 Asian ancestry ever smokers, 78,597 Asian ancestry never smokers, 6,810 Hispanic ever smokers, 11,133 Hispanic never smokers	29455858	A Large-Scale Multi-ancestry Genome-wide Study Accounting for Smoking Behavior Identifies Multiple Significant Loci for Blood Pressure.	Sung YJ	2018-02-15	Am J Hum Genet
ADRB1	Systolic blood pressure	rs1801253	10	114045297	10q25.3	missense_variant	1e-10	up to 165,276 European ancestry individuals, up to 27,487 South Asian ancestry individuals	up to 125,713 European ancestry individuals, up to 2,641 South Asian ancestry individuals, 4,632 Hispanic individuals, 22,077 African American individuals	27618447	Trans-ancestry meta-analyses identify rare and common variants associated with blood pressure and hypertension.	Surendran P	2016-10-01	Nat Genet
ADRB1	Adiponectin levels	rs10885531	10	114054633	10q25.3	intergenic_variant	4e-06	29,347 European ancestry individuals	10,536 European ancestry individuals	22479202	Novel loci for adiponectin levels and their influence on type 2 diabetes and metabolic traits: a multi-ethnic meta-analysis of 45,891 individuals.	Dastani Z	2012-03-29	PLoS Genet
ADRB1	Systolic blood pressure	rs10787517	10	114055047	10q25.3	intergenic_variant	3e-18	150,134 European ancestry individuals	87,359 European ancestry individuals, 140,886 European and unknown ancestry individuals	28739976	Novel Blood Pressure Locus and Gene Discovery Using Genome-Wide Association Study and Expression Data Sets From Blood and the Kidney.	Wain LV	2017-07-24	Hypertension
ADRB2	Lung function (FEV1)	rs1800888	5	148827322	5q32	missense_variant	7e-08	48,943 European ancestry individuals.	57,176 European ancestry individuals, 38,199 individuals.	28166213	Genome-wide association analyses for lung function and chronic obstructive pulmonary disease identify new loci and potential druggable targets.	Wain LV	2017-02-06	Nat Genet
ADRB2	Exploratory eye movement dysfunction in schizophrenia (number of eye fixations)	rs17108911	5	148903759	5q32	intergenic_variant	6e-06	128 Han Chinese ancestry cases	NA	26242244	Association of chromosome 5q21.3 polymorphisms with the exploratory eye movement dysfunction in schizophrenia.	Ma Y	2015-08-05	Sci Rep
ADRB2	Eosinophil percentage of white cells	rs56330463	5	148820448	5q32	intergenic_variant	5e-40	172,378 European ancestry individuals	NA	27863252	The Allelic Landscape of Human Blood Cell Trait Variation and Links to Common Complex Disease.	Astle WJ	2016-11-17	Cell
ADRB2	Eosinophil counts	rs56330463	5	148820448	5q32	intergenic_variant	7e-27	172,275 European ancestry individuals	NA	27863252	The Allelic Landscape of Human Blood Cell Trait Variation and Links to Common Complex Disease.	Astle WJ	2016-11-17	Cell
ADRB2	Eosinophil percentage of granulocytes	rs56330463	5	148820448	5q32	intergenic_variant	1e-44	170,536 European ancestry individuals	NA	27863252	The Allelic Landscape of Human Blood Cell Trait Variation and Links to Common Complex Disease.	Astle WJ	2016-11-17	Cell
ADRB2	Granulocyte count	rs2082382	5	148820990	5q32	regulatory_region_variant	1e-18	169,822 European ancestry individuals	NA	27863252	The Allelic Landscape of Human Blood Cell Trait Variation and Links to Common Complex Disease.	Astle WJ	2016-11-17	Cell
ADRB2	Granulocyte percentage of myeloid white cells	rs56330463	5	148820448	5q32	intergenic_variant	3e-24	169,545 European ancestry individuals	NA	27863252	The Allelic Landscape of Human Blood Cell Trait Variation and Links to Common Complex Disease.	Astle WJ	2016-11-17	Cell
ADRB2	Sum eosinophil basophil counts	rs56330463	5	148820448	5q32	intergenic_variant	1e-21	171,771 European ancestry individuals	NA	27863252	The Allelic Landscape of Human Blood Cell Trait Variation and Links to Common Complex Disease.	Astle WJ	2016-11-17	Cell
ADRB2	Sum neutrophil eosinophil counts	rs2082382	5	148820990	5q32	regulatory_region_variant	9e-19	170,384 European ancestry individuals	NA	27863252	The Allelic Landscape of Human Blood Cell Trait Variation and Links to Common Complex Disease.	Astle WJ	2016-11-17	Cell
ADRB2	Sum basophil neutrophil counts	rs2082382	5	148820990	5q32	regulatory_region_variant	6e-23	170,143 European ancestry individuals	NA	27863252	The Allelic Landscape of Human Blood Cell Trait Variation and Links to Common Complex Disease.	Astle WJ	2016-11-17	Cell
ADRB2	Stem cell factor levels	rs6580585	5	148859406	5q32	intergenic_variant	8e-06	8,290 Finnish ancestry individuals	NA	27989323	Genome-wide Association Study Identifies 27 Loci Influencing Concentrations of Circulating Cytokines and Growth Factors.	Ahola-Olli AV	2016-12-13	Am J Hum Genet
ADRB2	Systolic blood pressure	rs6580586	5	148863160	5q32	intergenic_variant	9e-06	up to 33,431 European ancestry individuals	NA	29615537	Strong impact of natural-selection-free heterogeneity in genetics of age-related phenotypes.	Kulminski AM	2018-03-01	Aging (Albany NY)
ADRB2	Neutrophil count	rs2082382	5	148820990	5q32	regulatory_region_variant	2e-23	170,702 European ancestry individuals	NA	27863252	The Allelic Landscape of Human Blood Cell Trait Variation and Links to Common Complex Disease.	Astle WJ	2016-11-17	Cell
ADRB2	Neutrophil percentage of granulocytes	rs56330463	5	148820448	5q32	intergenic_variant	2e-41	170,672 European ancestry individuals	NA	27863252	The Allelic Landscape of Human Blood Cell Trait Variation and Links to Common Complex Disease.	Astle WJ	2016-11-17	Cell
ADRB2	White blood cell count	rs4705059	5	148819436	5q32	intergenic_variant	2e-10	172,435 European ancestry individuals	NA	27863252	The Allelic Landscape of Human Blood Cell Trait Variation and Links to Common Complex Disease.	Astle WJ	2016-11-17	Cell
ADRB2	Neutrophil percentage of white cells	rs56330463	5	148820448	5q32	intergenic_variant	3e-27	171,542 European ancestry individuals	NA	27863252	The Allelic Landscape of Human Blood Cell Trait Variation and Links to Common Complex Disease.	Astle WJ	2016-11-17	Cell
ADRB2	Lymphocyte percentage of white cells	5:148206473	5	148206473	NA	NA	4e-13	171,748 European ancestry individuals	NA	27863252	The Allelic Landscape of Human Blood Cell Trait Variation and Links to Common Complex Disease.	Astle WJ	2016-11-17	Cell
ADRB2	Myeloid white cell count	rs2082382	5	148820990	5q32	regulatory_region_variant	3e-15	169,219 European ancestry individuals	NA	27863252	The Allelic Landscape of Human Blood Cell Trait Variation and Links to Common Complex Disease.	Astle WJ	2016-11-17	Cell
ADRB2	Monocyte percentage of white cells	rs56330463	5	148820448	5q32	intergenic_variant	3e-18	170,494 European ancestry individuals	NA	27863252	The Allelic Landscape of Human Blood Cell Trait Variation and Links to Common Complex Disease.	Astle WJ	2016-11-17	Cell
ALG10B	Drug-induced liver injury (flucloxacillin)	rs6582630	12	38349706	12q12	intergenic_variant	1e-06	58 European ancestry cases, 282 European ancestry controls	NA	19483685	HLA-B*5701 genotype is a major determinant of drug-induced liver injury due to flucloxacillin.	Daly AK	2009-05-31	Nat Genet
ALG10B	Resting heart rate	rs10880689	12	37536300	12q11	intergenic_variant	8e-10	127,919 European ancestry individuals, 2,478 Asian ancestry individuals, 1,734 Black individuals, 684 Mixed ancestry individuals, 1,436 individuals	130,795 European ancestry individuals	27798624	Identification of genomic loci associated with resting heart rate and shared genetic predictors with all-cause mortality.	Eppinga RN	2016-10-31	Nat Genet
ALG10B	Idiopathic dilated cardiomyopathy	rs11182052	12	38056619	12q12	regulatory_region_variant	6e-06	662 African American cases, 1,138 African American controls	NA	29495422	A Genome-Wide Association Study of Idiopathic Dilated Cardiomyopathy in African Americans.	Xu H	2018-02-26	J Pers Med
ALG10B	Morning vs. evening chronotype	rs6582618	12	38332335	12q12	intergenic_variant	2e-08	38,937 European ancestry morning chronotype individuals, 50,346 European ancestry evening chronotype individuals	NA	26835600	GWAS of 89,283 individuals identifies genetic variants associated with self-reporting of being a morning person.	Hu Y	2016-02-02	Nat Commun
ALG10B	Morning vs. evening chronotype	rs9325144	12	38624871	12q12	intergenic_variant	5e-07	38,937 European ancestry morning chronotype individuals, 50,346 European ancestry evening chronotype individuals	NA	26835600	GWAS of 89,283 individuals identifies genetic variants associated with self-reporting of being a morning person.	Hu Y	2016-02-02	Nat Commun
ALG10B	Reaction time	rs1843892	12	38223163	12q12	intergenic_variant	9e-07	330,069 European ancestry individuals	NA	29844566	Study of 300,486 individuals identifies 148 independent genetic loci influencing general cognitive function.	Davies G	2018-05-29	Nat Commun
ALG10B	Morning vs. evening chronotype	rs12822662	12	38469868	12q12	intergenic_variant	3e-08	38,937 European ancestry morning chronotype individuals, 50,346 European ancestry evening chronotype individuals	NA	26835600	GWAS of 89,283 individuals identifies genetic variants associated with self-reporting of being a morning person.	Hu Y	2016-02-02	Nat Commun
BCAT1	Calcium levels	rs12832485	12	24633202	12p12.1	intergenic_variant	9e-06	4,558 Korean ancestry individuals	4,093 Korean ancestry individuals	25972035	Association of common variants in the calcium-sensing receptor gene with serum calcium levels in East Asians.	Vinayagamoorthy N	2015-05-14	J Hum Genet
BCAT1	Erythrocyte cadmium concentration	rs7960010	12	24928661	12p12.1	intron_variant	8e-06	2,704 ever-smoker individuals, 1,728 never-smoker individuals	NA	27005419	Genome wide association study identifies two loci associated with cadmium in erythrocytes among never-smokers.	Borne Y	2016-03-22	Hum Mol Genet
BCAT1	Thiazide-induced adverse metabolic effects in hypertensive patients	rs7965364	12	25331259	12p12.1	intergenic_variant	6e-06	425 European ancestry cases, 342 African American cases	NA	23400010	Genome-wide association analyses suggest NELL1 influences adverse metabolic response to HCTZ in African Americans.	Del-Aguila JL	2013-02-12	Pharmacogenomics J
BCAT1	Atrial fibrillation	rs10842383	12	24619033	12p12.1	intergenic_variant	1e-25	55,114 European ancestry cases, 482,295 European ancestry controls, 8,180 Japanese ancestry cases, 28,612 Japanese ancestry controls, 1,307 African American ancestry cases, 7,660 African American ancestry controls, 845 Hispanic cases, 4,177 Hispanic controls	NA	29892015	Multi-ethnic genome-wide association study for atrial fibrillation.	Roselli C	2018-06-11	Nat Genet
BCAT1	Atrial fibrillation	rs10842383	12	24619033	12p12.1	intergenic_variant	1e-21	55,114 European ancestry cases, 482,295 European ancestry controls, 8,180 Japanese ancestry cases, 28,612 Japanese ancestry controls, 1,307 African American ancestry cases, 7,660 African American ancestry controls, 845 Hispanic cases, 4,177 Hispanic controls	NA	29892015	Multi-ethnic genome-wide association study for atrial fibrillation.	Roselli C	2018-06-11	Nat Genet
BCAT1, SOX5	Response to statin therapy	rs7979575	12	24125887	12p12.1	intron_variant	2e-06	3,928 European ancestry individuals	NA	20339536	Genome-wide association of lipid-lowering response to statins in combined study populations.	Barber MJ	2010-03-22	PLoS One
BCL11A	Educational attainment (years of education)	rs56158183	2	60405789	2p16.1	intergenic_variant	1e-08	405,072 European ancestry individuals	NA	27225129	Genome-wide association study identifies 74 loci associated with educational attainment.	Okbay A	2016-05-26	Nature
BCL11A	Attention deficit hyperactivity disorder	rs2556378	2	60535367	2p16.1	3_prime_UTR_variant	7e-06	495 European ancestry child and adolescent cases, 1,300 European ancestry adult controls	1,023 European ancestry individuals from 320 families, 2455 European ancestry cases and 896 European ancestry controls from 2,064 trios	22012869	Genome-wide association study in German patients with attention deficit/hyperactivity disorder.	Hinney A	2011-10-19	Am J Med Genet B Neuropsychiatr Genet
BCL11A	Fetal hemoglobin levels	rs11886868	2	60493111	2p16.1	intron_variant	7e-35	4,305 European ancestry individuals	521 European ancestry individuals	18245381	Genome-wide association study shows BCL11A associated with persistent fetal hemoglobin and amelioration of the phenotype of beta-thalassemia.	Uda M	2008-02-05	Proc Natl Acad Sci U S A
BCL11A	F-cell distribution	rs1427407	2	60490908	2p16.1	intron_variant	6e-31	179 European ancestry individuals	90 European ancestry individuals	17767159	A QTL influencing F cell production maps to a gene encoding a zinc-finger protein on chromosome 2p15.	Menzel S	2007-09-02	Nat Genet
BCL11A	Hypersomnia (HLA-DQB1*06:02 negative)	rs359268	2	60232671	2p16.1	intergenic_variant	1e-06	125 Japanese ancestry cases, 562 Japanese ancestry controls		23646285	Genome-wide association study of HLA-DQB1*06:02 negative essential hypersomnia.	Khor SS	2013-04-16	PeerJ
BCL11A	Fetal hemoglobin levels	rs766432	2	60492835	2p16.1	intron_variant	1e-29	848 Black cases	305 Black cases, 406 Chinese ancestry cases, 113 Thai ancestry cases	20018918	Fetal hemoglobin in sickle cell anemia: genome-wide association studies suggest a regulatory region in the 5' olfactory receptor gene cluster.	Solovieff N	2009-12-16	Blood
BCL11A	Fetal hemoglobin levels	rs766432	2	60492835	2p16.1	intron_variant	1e-07	848 Black cases	305 Black cases, 406 Chinese ancestry cases, 113 Thai ancestry cases	20018918	Fetal hemoglobin in sickle cell anemia: genome-wide association studies suggest a regulatory region in the 5' olfactory receptor gene cluster.	Solovieff N	2009-12-16	Blood
BCL11A	Fetal hemoglobin levels in sickle cell anemia	rs1427407	2	60490908	2p16.1	intron_variant	4e-53	1,213 Tanzanian ancestry cases	321 Afro-Caribbean and Sub-Saharan African cases	25372704	Genome wide association study of fetal hemoglobin in sickle cell anemia in Tanzania.	Mtatiro SN	2014-11-05	PLoS One
BCL11A	F-cell distribution	rs7557939; rs766432; rs1896296; rs10172646; rs10195871; rs11886868; rs7565301; rs7584113; rs7599488; rs7606173; rs6738440; rs1427407; rs1896294; rs6545816; rs4671393; rs6729815; rs6545817; rs1896295; rs10189857; rs6706648	2	60494212;60492835;60496952;60493622;60493454;60493111;60496131;60494176;60491212;60498316;60495106;60490908;60491939;60487726;60493816;60496537;60488044;60496951;60486100;60494905	2p16.1	intron_variant; intron_variant; intron_variant; intron_variant; intron_variant; intron_variant; intron_variant; intron_variant; intron_variant; intron_variant; intron_variant; intron_variant; intron_variant; intron_variant; intron_variant; intron_variant; intron_variant; intron_variant; intron_variant; intron_variant	2e-07	440 African American individuals	NA	21326311	Genome-wide association study identifies genetic variants influencing F-cell levels in sickle-cell patients.	Bhatnagar P	2011-02-17	J Hum Genet
BCL11A	F-cell distribution	rs7557939; rs766432; rs1896296; rs10172646; rs10195871; rs11886868; rs7565301; rs7584113; rs7599488; rs7606173; rs6738440; rs1427407; rs1896294; rs6545816; rs4671393; rs6729815; rs6545817; rs1896295; rs10189857; rs6706648	2	60494212;60492835;60496952;60493622;60493454;60493111;60496131;60494176;60491212;60498316;60495106;60490908;60491939;60487726;60493816;60496537;60488044;60496951;60486100;60494905	2p16.1	intron_variant; intron_variant; intron_variant; intron_variant; intron_variant; intron_variant; intron_variant; intron_variant; intron_variant; intron_variant; intron_variant; intron_variant; intron_variant; intron_variant; intron_variant; intron_variant; intron_variant; intron_variant; intron_variant; intron_variant	2e-16	440 African American individuals	NA	21326311	Genome-wide association study identifies genetic variants influencing F-cell levels in sickle-cell patients.	Bhatnagar P	2011-02-17	J Hum Genet
BCL11A	Monocyte early outgrowth colony forming units	rs6712720	2	60054473	2p16.1	intron_variant	4e-06	1,654 European ancestry individuals	NA	21493818	Genetic and clinical correlates of early-outgrowth colony-forming units.	Shaw SY	2011-04-21	Circ Cardiovasc Genet
BCL11A	Mean corpuscular volume	rs2540917	2	60381624	2p16.1	intron_variant	1e-14	24,167 European ancestry individuals	9,456 European ancestry individuals	19862010	Multiple loci influence erythrocyte phenotypes in the CHARGE Consortium.	Ganesh SK	2009-10-11	Nat Genet
BCL11A	Beta thalassemia/hemoglobin E disease	rs766432	2	60492835	2p16.1	intron_variant	1e-10	235 Thai-Chinese ancestry mild cases, 383 Thai-Chinese ancestry severe cases	52 Indonesian ancestry mild cases, 122 Indonesian ancestry severe cases	20183929	A genome-wide association identified the common genetic variants influence disease severity in beta0-thalassemia/hemoglobin E.	Nuinoon M	2009-11-19	Hum Genet
BCL11A	Type 2 diabetes	rs243021	2	60357684	2p16.1	intergenic_variant	3e-15	8,130 European ancestry cases, 38,987 European ancestry controls	Up to 34,412 European ancestry cases, 59,925 European ancestry controls	20581827	Twelve type 2 diabetes susceptibility loci identified through large-scale association analysis.	Voight BF	2010-06-27	Nat Genet
BCL11A	Type 2 diabetes	rs243088	2	60341610	2p16.1	intergenic_variant	3e-06	12,171 European ancestry cases, 56,862 European ancestry controls, 6,952 East Asian ancestry cases, 11,865 East Asian ancestry controls, 5,561 South Asian ancestry cases, 14,458 South Asian ancestry controls, 1,804 Mexican ancestry cases, 779 Mexican ancestry controls	21,491 European ancestry cases, 55,647 European ancestry controls	24509480	Genome-wide trans-ancestry meta-analysis provides insight into the genetic architecture of type 2 diabetes susceptibility.	Mahajan A	2014-02-09	Nat Genet
BCL11A	Acne (severe)	rs4671386	2	60287858	2p16.1	intergenic_variant	2e-06	1,893 European ancestry cases, 5,132 European ancestry controls	2,063 European ancestry cases, 1,970 European ancestry controls	24927181	Genome-wide association study identifies three novel susceptibility loci for severe Acne vulgaris.	Navarini AA	2014-06-13	Nat Commun
BCL11A	Educational attainment (college completion)	rs2457660	2	60530284	2p16.1	intron_variant	1e-08	280,007 European ancestry individuals	NA	27225129	Genome-wide association study identifies 74 loci associated with educational attainment.	Okbay A	2016-05-26	Nature
BCL11A	Red blood cell traits	rs243070	2	60393151	2p16.1	intergenic_variant	4e-13	62,553 European ancestry individuals, 9,308 South Asian ancestry individuals	63,506 European ancestry individuals	23222517	Seventy-five genetic loci influencing the human red blood cell.	van der Harst P	2012-12-05	Nature
BCL11A	Educational attainment (years of education)	rs7593947	2	60477798	2p16.1	intron_variant	2e-11	405,072 European ancestry individuals	NA	27225129	Genome-wide association study identifies 74 loci associated with educational attainment.	Okbay A	2016-05-26	Nature
BCL11A	Educational attainment (years of education)	rs356992	2	60526458	2p16.1	non_coding_transcript_exon_variant	4e-12	405,072 European ancestry individuals	NA	27225129	Genome-wide association study identifies 74 loci associated with educational attainment.	Okbay A	2016-05-26	Nature
BCL11A	Prostate-specific antigen levels	rs2556375	2	60532612	2p16.1	intron_variant	6e-19	28,503 European ancestry individuals	2,716 Latino individuals, 2,518 East Asian ancestry individuals, 1,585 African American individuals, 6,193 European ancestry individuals (later diagnosed with prostate cancer), 5,603 European ancestry individuals	28139693	Genome-wide association study of prostate-specific antigen levels identifies novel loci independent of prostate cancer.	Hoffmann TJ	2017-01-31	Nat Commun
BCL11A	Methadone dose in opioid dependence	rs11695541	2	60617175	2p16.1	intergenic_variant	6e-06	1,027 European American cases, 383 African American cases	NA	28115739	Genome-wide association study of therapeutic opioid dosing identifies a novel locus upstream of OPRM1.	Smith AH	2017-01-24	Mol Psychiatry
BCL11A	Resting heart rate	rs12713404	2	59779570	2p16.1	intron_variant	9e-09	127,919 European ancestry individuals, 2,478 Asian ancestry individuals, 1,734 Black individuals, 684 Mixed ancestry individuals, 1,436 individuals	130,795 European ancestry individuals	27798624	Identification of genomic loci associated with resting heart rate and shared genetic predictors with all-cause mortality.	Eppinga RN	2016-10-31	Nat Genet
BCL11A	Mean corpuscular volume	rs13027161	2	60380593	2p16.1	intron_variant	3e-12	up to 29,946 European ancestry individuals, up to 6150 African American individuals, 15,074 East Asian individuals.	16,389 individuals of European and African American ancestry.	28017375	Genome-wide Trans-ethnic Meta-analysis Identifies Seven Genetic Loci Influencing Erythrocyte Traits and a Role for RBPMS in Erythropoiesis.	van Rooij FJA	2016-12-22	Am J Hum Genet
BCL11A	Hemoglobin levels	rs4671393	2	60493816	2p16.1	intron_variant	3e-130	6,602 Sardinian founder individuals	4,131 European ancestry individuals	26366553	Genome-wide association analyses based on whole-genome sequencing in Sardinia provide insights into regulation of hemoglobin levels.	Danjou F	2015-09-14	Nat Genet
BCL11A	Schizophrenia	rs7599488	2	60491212	2p16.1	intron_variant	6e-07	592 Ashkenazi Jewish ancestry cases, 505 Ashkenazi Jewish ancestry controls, 36,989 cases, 113,075 controls	NA	26198764	Genome-wide association study of schizophrenia in Ashkenazi Jews.	Goes FS	2015-07-21	Am J Med Genet B Neuropsychiatr Genet
BCL11A	High fetal hemoglobin in sickle cell disease	rs766432	2	60492835	2p16.1	intron_variant	5e-18	up to 376 African American cases, up to 360 African American controls	NA	27022141	Original Research: A case-control genome-wide association study identifies genetic modifiers of fetal hemoglobin in sickle cell disease.	Liu L	2016-03-27	Exp Biol Med (Maywood)
BCL11A	Hemoglobin A2 levels in sickle cell anemia	rs766432	2	60492835	2p16.1	intron_variant	3e-10	618 African American cases	173 African American cases, 398 Chinese ancestry individuals	25042611	The genetics of hemoglobin A2 regulation in sickle cell anemia.	Griffin PJ	2014-07-19	Am J Hematol
BCL11A	Menarche (age at onset)	rs268067	2	59653910	2p16.1	intron_variant	3e-08	Up to 182,413 European ancestry females	NA	25231870	Parent-of-origin-specific allelic associations among 106 genomic loci for age at menarche.	Perry JR	2014-07-23	Nature
BCL11A	Sickle cell anemia (haemolysis)	rs766432	2	60492835	2p16.1	intron_variant	9e-07	1,117 individuals	213 African ancestry, West African ancestry and Afro-Caribbean individuals, 745 individuals	23406172	Genetic determinants of haemolysis in sickle cell anaemia.	Milton JN	2013-02-14	Br J Haematol
BCL11A	Breast cancer	rs72001329	2	60408219	2p16.1	intergenic_variant	3e-06	76,192 European ancestry cases, 63,082 European ancestry controls	46,785 European ancestry cases, 42,892 European ancestry controls, 14,068 East Asian ancestry cases, 13,104 East Asian ancestry controls	29059683	Association analysis identifies 65 new breast cancer risk loci.	Michailidou K	2017-10-23	Nature
BCL11A	Type 2 diabetes	rs243088	2	60341610	2p16.1	intergenic_variant	2e-08	6,377 European ancestry male cases, 5,794 European ancestry female cases, 22,243 European ancestry male controls, 34,619 European ancestry female controls	12,938 European ancestry male cases, 8,553 European ancestry female cases, 904 Pakistani ancestry male cases, 274 Pakistani ancestry female cases, 30,273 European ancestry male controls, 25,374 European ancestry female controls, 2,088 Pakistani ancestry male controls, 384 Pakistani ancestry female controls	22885922	Large-scale association analysis provides insights into the genetic architecture and pathophysiology of type 2 diabetes.	Morris AP	2012-09-01	Nat Genet
BCL11A	Type 2 diabetes	rs243088	2	60341610	2p16.1	intergenic_variant	7e-10	6,377 European ancestry male cases, 5,794 European ancestry female cases, 22,243 European ancestry male controls, 34,619 European ancestry female controls	12,938 European ancestry male cases, 8,553 European ancestry female cases, 904 Pakistani ancestry male cases, 274 Pakistani ancestry female cases, 30,273 European ancestry male controls, 25,374 European ancestry female controls, 2,088 Pakistani ancestry male controls, 384 Pakistani ancestry female controls	22885922	Large-scale association analysis provides insights into the genetic architecture and pathophysiology of type 2 diabetes.	Morris AP	2012-09-01	Nat Genet
BCL11A	Cognitive ability	rs7581162	2	60477349	2p16.1	intron_variant	2e-07	107,207 European ancestry individuals	NA	29186694	Large-Scale Cognitive GWAS Meta-Analysis Reveals Tissue-Specific Neural Expression and Potential Nootropic Drug Targets.	Lam M	2017-11-28	Cell Rep
BCL11A	Cognitive ability (MTAG)	rs7581162	2	60477349	2p16.1	intron_variant	3e-13	436,124 European ancestry individuals	NA	29186694	Large-Scale Cognitive GWAS Meta-Analysis Reveals Tissue-Specific Neural Expression and Potential Nootropic Drug Targets.	Lam M	2017-11-28	Cell Rep
BCL11A	Type 2 diabetes	rs7589501	2	60330570	2p16.1	intergenic_variant	5e-06	19,693 European ancestry cases, 107,308 European ancestry controls, 6,952 East Asian ancestry cases, 11,865 East Asian ancestry controls, 5,561 South Asian ancestry cases, 14,458 South Asian ancestry controls, 1,804 Mexican ancestry cases, 779 Mexican ancestry controls		29358691	Re-analysis of public genetic data reveals a rare X-chromosomal variant associated with type 2 diabetes.	Bonas-Guarch S	2018-01-22	Nat Commun
BCL11A	Intelligence (MTAG)	rs10189857	2	60486100	2p16.1	intron_variant	6e-16	120,934 British ancestry individuals, 127,548 individuals	NA	29326435	A combined analysis of genetically correlated traits identifies 187 loci and a role for neurogenesis and myelination in intelligence.	Hill WD	2018-01-11	Mol Psychiatry
BCL11A	Intelligence (MTAG)	rs13019832	2	60483436	2p16.1	intron_variant	5e-11	120,934 British ancestry individuals, 127,548 individuals	NA	29326435	A combined analysis of genetically correlated traits identifies 187 loci and a role for neurogenesis and myelination in intelligence.	Hill WD	2018-01-11	Mol Psychiatry
BCL11A	Intelligence (MTAG)	rs6718203	2	60432172	2p16.1	intergenic_variant	6e-09	120,934 British ancestry individuals, 127,548 individuals	NA	29326435	A combined analysis of genetically correlated traits identifies 187 loci and a role for neurogenesis and myelination in intelligence.	Hill WD	2018-01-11	Mol Psychiatry
BCL11A	Intelligence (MTAG)	rs7565301	2	60496131	2p16.1	intron_variant	1e-08	120,934 British ancestry individuals, 127,548 individuals	NA	29326435	A combined analysis of genetically correlated traits identifies 187 loci and a role for neurogenesis and myelination in intelligence.	Hill WD	2018-01-11	Mol Psychiatry
BCL11A	Red cell distribution width	rs7606173	2	60498316	2p16.1	intron_variant	8e-21	171,529 European ancestry individuals	NA	27863252	The Allelic Landscape of Human Blood Cell Trait Variation and Links to Common Complex Disease.	Astle WJ	2016-11-17	Cell
BCL11A	High light scatter reticulocyte count	rs34211119	2	60493184	2p16.1	intron_variant	3e-09	170,761 European ancestry individuals	NA	27863252	The Allelic Landscape of Human Blood Cell Trait Variation and Links to Common Complex Disease.	Astle WJ	2016-11-17	Cell
BCL11A	High light scatter reticulocyte percentage of red cells	rs34211119	2	60493184	2p16.1	intron_variant	5e-09	170,763 European ancestry individuals	NA	27863252	The Allelic Landscape of Human Blood Cell Trait Variation and Links to Common Complex Disease.	Astle WJ	2016-11-17	Cell
BCL11A	Type 2 diabetes	rs243021	2	60357684	2p16.1	intergenic_variant	2e-07	6,353 South Asian ancestry cases, 7,179 South Asian ancestry controls, 3,871 European ancestry cases, 16,427 European ancestry controls, 34,840 cases, 114,981 controls	7,888 South Asian ancestry cases, 20,679 South Asian ancestry controls, 387 European ancestry cases, 2,092 European ancestry controls, 19,998 East Asian ancestry cases, 30,983 East Asian ancestry controls	28869590	Identification of new susceptibility loci for type 2 diabetes and shared etiological pathways with coronary heart disease.	Zhao W	2017-09-04	Nat Genet
BCL11A	Type 2 diabetes	rs243021	2	60357684	2p16.1	intergenic_variant	6e-07	6,353 South Asian ancestry cases, 7,179 South Asian ancestry controls, 3,871 European ancestry cases, 16,427 European ancestry controls, 34,840 cases, 114,981 controls	7,888 South Asian ancestry cases, 20,679 South Asian ancestry controls, 387 European ancestry cases, 2,092 European ancestry controls, 19,998 East Asian ancestry cases, 30,983 East Asian ancestry controls	28869590	Identification of new susceptibility loci for type 2 diabetes and shared etiological pathways with coronary heart disease.	Zhao W	2017-09-04	Nat Genet
BCL11A	Red blood cell count	rs5831579	2	60402304	2p16.1	intergenic_variant	7e-31	172,952 European ancestry individuals	NA	27863252	The Allelic Landscape of Human Blood Cell Trait Variation and Links to Common Complex Disease.	Astle WJ	2016-11-17	Cell
BCL11A	Red blood cell count	rs6731647	2	60477604	2p16.1	intron_variant	7e-28	172,952 European ancestry individuals	NA	27863252	The Allelic Landscape of Human Blood Cell Trait Variation and Links to Common Complex Disease.	Astle WJ	2016-11-17	Cell
BCL11A	Immature fraction of reticulocytes	rs766432	2	60492835	2p16.1	intron_variant	2e-12	170,548 European ancestry individuals	NA	27863252	The Allelic Landscape of Human Blood Cell Trait Variation and Links to Common Complex Disease.	Astle WJ	2016-11-17	Cell
BCL11A	Mean corpuscular volume	rs5831579	2	60402304	2p16.1	intergenic_variant	8e-63	172,433 European ancestry individuals	NA	27863252	The Allelic Landscape of Human Blood Cell Trait Variation and Links to Common Complex Disease.	Astle WJ	2016-11-17	Cell
BCL11A	Mean corpuscular volume	rs6729815	2	60496537	2p16.1	intron_variant	9e-30	172,433 European ancestry individuals	NA	27863252	The Allelic Landscape of Human Blood Cell Trait Variation and Links to Common Complex Disease.	Astle WJ	2016-11-17	Cell
BCL11A	Mean corpuscular hemoglobin	rs5831579	2	60402304	2p16.1	intergenic_variant	4e-57	172,332 European ancestry individuals	NA	27863252	The Allelic Landscape of Human Blood Cell Trait Variation and Links to Common Complex Disease.	Astle WJ	2016-11-17	Cell
BCL11A	Mean corpuscular hemoglobin	rs6729815	2	60496537	2p16.1	intron_variant	5e-27	172,332 European ancestry individuals	NA	27863252	The Allelic Landscape of Human Blood Cell Trait Variation and Links to Common Complex Disease.	Astle WJ	2016-11-17	Cell
BCL11A	Cognitive performance	rs10189857	2	60486100	2p16.1	intron_variant	2e-15	257,841 European ancestry individuals	NA	30038396	Gene discovery and polygenic prediction from a genome-wide association study of educational attainment in 1.1 million individuals.	Lee JJ	2018-07-23	Nat Genet
BCL11A	Educational attainment (MTAG)	rs10189857	2	60486100	2p16.1	intron_variant	9e-35	1,311,438 European ancestry individuals	NA	30038396	Gene discovery and polygenic prediction from a genome-wide association study of educational attainment in 1.1 million individuals.	Lee JJ	2018-07-23	Nat Genet
BCL11A	Self-reported math ability	rs7581162	2	60477349	2p16.1	intron_variant	6e-12	564,698 European ancestry individuals	NA	30038396	Gene discovery and polygenic prediction from a genome-wide association study of educational attainment in 1.1 million individuals.	Lee JJ	2018-07-23	Nat Genet
BCL11A	Highest math class taken	rs10189857	2	60486100	2p16.1	intron_variant	3e-09	430,445 European ancestry individuals	NA	30038396	Gene discovery and polygenic prediction from a genome-wide association study of educational attainment in 1.1 million individuals.	Lee JJ	2018-07-23	Nat Genet
BCL11A	Highest math class taken (MTAG)	rs10189857	2	60486100	2p16.1	intron_variant	1e-28	811,539 European ancestry individuals	NA	30038396	Gene discovery and polygenic prediction from a genome-wide association study of educational attainment in 1.1 million individuals.	Lee JJ	2018-07-23	Nat Genet
BCL11A	Self-reported math ability (MTAG)	rs7581162	2	60477349	2p16.1	intron_variant	2e-19	670,471 European ancestry individuals	NA	30038396	Gene discovery and polygenic prediction from a genome-wide association study of educational attainment in 1.1 million individuals.	Lee JJ	2018-07-23	Nat Genet
BCL11A	Intelligence	rs10189857	2	60486100	2p16.1	intron_variant	5e-12	269,867 European ancestry individuals	NA	29942086	Genome-wide association meta-analysis in 269,867 individuals identifies new genetic and functional links to intelligence.	Savage JE	2018-06-25	Nat Genet
BCL11A	Intelligence	rs13019832	2	60483436	2p16.1	intron_variant	2e-10	269,867 European ancestry individuals	NA	29942086	Genome-wide association meta-analysis in 269,867 individuals identifies new genetic and functional links to intelligence.	Savage JE	2018-06-25	Nat Genet
BCL11A	Cognitive performance (MTAG)	rs10189857	2	60486100	2p16.1	intron_variant	1e-27	402,382 European ancestry individuals	NA	30038396	Gene discovery and polygenic prediction from a genome-wide association study of educational attainment in 1.1 million individuals.	Lee JJ	2018-07-23	Nat Genet
BCL11A	General cognitive ability	rs7599488	2	60491212	2p16.1	intron_variant	4e-09	300,486 European ancestry individuals	NA	29844566	Study of 300,486 individuals identifies 148 independent genetic loci influencing general cognitive function.	Davies G	2018-05-29	Nat Commun
BCL11A	Endometrial cancer	rs7579014	2	60480759	2p16.1	intron_variant	1e-07	12,906 European ancestry cases, 108,979 European ancestry controls	NA	30093612	Identification of nine new susceptibility loci for endometrial cancer.	O'Mara TA	2018-08-09	Nat Commun
BCL11A	Endometrial cancer	rs148261157	2	60670444	2p16.1	intergenic_variant	3e-08	12,906 European ancestry cases, 108,979 European ancestry controls	NA	30093612	Identification of nine new susceptibility loci for endometrial cancer.	O'Mara TA	2018-08-09	Nat Commun
BCL11A	Endometrial cancer ((endometrioid histology)	rs7579014	2	60480759	2p16.1	intron_variant	6e-07	8,758 European ancestry cases, 46,126 European ancestry controls	NA	30093612	Identification of nine new susceptibility loci for endometrial cancer.	O'Mara TA	2018-08-09	Nat Commun
BCL11A	Endometrial cancer ((endometrioid histology)	rs148261157	2	60670444	2p16.1	intergenic_variant	5e-06	8,758 European ancestry cases, 46,126 European ancestry controls	NA	30093612	Identification of nine new susceptibility loci for endometrial cancer.	O'Mara TA	2018-08-09	Nat Commun
BCL11A	Heel bone mineral density	rs2457660	2	60530284	2p16.1	intron_variant	2e-12	394,929 European ancestry individuals	NA	30048462	Identification of 613 new loci associated with heel bone mineral density and a polygenic risk score for bone mineral density, osteoporosis and fracture.	Kim SK	2018-07-26	PLoS One
BCL11A	Educational attainment (years of education)	rs55986781	2	60428416	2p16.1	intergenic_variant	2e-13	up to 1,131,881 European ancestry individuals	NA	30038396	Gene discovery and polygenic prediction from a genome-wide association study of educational attainment in 1.1 million individuals.	Lee JJ	2018-07-23	Nat Genet
BCL11A	Educational attainment (years of education)	rs10189857	2	60486100	2p16.1	intron_variant	5e-29	up to 1,131,881 European ancestry individuals	NA	30038396	Gene discovery and polygenic prediction from a genome-wide association study of educational attainment in 1.1 million individuals.	Lee JJ	2018-07-23	Nat Genet
BCL11A	Educational attainment (years of education)	rs2665668	2	60541843	2p16.1	3_prime_UTR_variant	1e-10	up to 1,131,881 European ancestry individuals	NA	30038396	Gene discovery and polygenic prediction from a genome-wide association study of educational attainment in 1.1 million individuals.	Lee JJ	2018-07-23	Nat Genet
BCL11A	Educational attainment (years of education)	rs356999	2	60584449	2p16.1	intergenic_variant	3e-12	up to 1,131,881 European ancestry individuals	NA	30038396	Gene discovery and polygenic prediction from a genome-wide association study of educational attainment in 1.1 million individuals.	Lee JJ	2018-07-23	Nat Genet
BCL11A	Monokine induced by gamma interferon levels	rs147642366	2	60615725	2p16.1	intergenic_variant	7e-06	3,685 Finnish ancestry individuals	NA	27989323	Genome-wide Association Study Identifies 27 Loci Influencing Concentrations of Circulating Cytokines and Growth Factors.	Ahola-Olli AV	2016-12-13	Am J Hum Genet
CAV2	Glaucoma (primary open-angle)	rs4236601	7	116522675	7q31.2	intergenic_variant	2e-11	1,263 European ancestry cases, 34,887 European ancestry controls	2,175 European ancestry cases, 2,064 European ancestry controls	20835238	Common variants near CAV1 and CAV2 are associated with primary open-angle glaucoma.	Thorleifsson G	2010-09-12	Nat Genet
CAV2	PR interval	rs3807989	7	116546187	7q31.2	intron_variant	4e-28	28,517 European ancestry individuals	NA	20062060	Genome-wide association study of PR interval.	Pfeufer A	2010-01-10	Nat Genet
CAV2	Prevalent atrial fibrillation	rs2109514	7	116519907	7q31.2	intergenic_variant	7e-13	8,656 European ancestry cases, 102,776 European ancestry controls.		28416818	Large-scale analyses of common and rare variants identify 12 new loci associated with atrial fibrillation.	Christophersen IE	2017-04-17	Nat Genet
CAV2	Intraocular pressure	rs10281637	7	116511284	7q31.2	regulatory_region_variant	1e-11	25,916 European ancestry individuals, 1,073 Orcadian (founder/genetic isolate) individuals, 2,589 Erasmus Rucphen (founder/genetic isolate) individuals	8,352 Asian ancestry individuals	28073927	New insights into the genetics of primary open-angle glaucoma based on meta-analyses of intraocular pressure and optic disc characteristics.	Springelkamp H	2017-01-10	Hum Mol Genet
CAV2	Intraocular pressure	rs10281637	7	116511284	7q31.2	regulatory_region_variant	4e-13	25,916 European ancestry individuals, 1,073 Orcadian (founder/genetic isolate) individuals, 2,589 Erasmus Rucphen (founder/genetic isolate) individuals	8,352 Asian ancestry individuals	28073927	New insights into the genetics of primary open-angle glaucoma based on meta-analyses of intraocular pressure and optic disc characteristics.	Springelkamp H	2017-01-10	Hum Mol Genet
CAV2	Glaucoma (primary open-angle)	rs4236601	7	116522675	7q31.2	intergenic_variant	5e-07	1,155 European ancestry cases, 1,922 European ancestry controls	3,548 European ancestry cases, 9,496 European ancestry controls	25173105	Common variants near ABCA1, AFAP1 and GMDS confer risk of primary open-angle glaucoma.	Gharahkhani P	2014-08-31	Nat Genet
CAV2	Intraocular pressure	rs10258482	7	116510041	7q31.2	intergenic_variant	2e-11	7,738 Asian ancestry individuals, 27,558 European ancestry individuals	NA	25173106	Genome-wide analysis of multi-ancestry cohorts identifies new loci influencing intraocular pressure and susceptibility to glaucoma.	Hysi PG	2014-08-31	Nat Genet
CAV2	PR interval	rs11773845	7	116551247	7q31.2	intron_variant	3e-14	6,085 Korean ancestry individuals	7,295 Japanese ancestry individuals	25035420	Identification of three novel genetic variations associated with electrocardiographic traits (QRS duration and PR interval) in East Asians.	Hong KW	2014-07-17	Hum Mol Genet
CAV2	PR interval	rs3807989	7	116546187	7q31.2	intron_variant	2e-18	14,756 Hispanic individuals	4,296 European ancestry individuals, 3,763 African American individuals, 6,805 East Asian ancestry individuals	29127183	Genome-wide association study of PR interval in Hispanics/Latinos identifies novel locus at ID2.	Seyerle AA	2017-11-10	Heart
CAV2	Intraocular pressure	rs10233003	7	116503608	7q31.2	intron_variant	2e-48	115,486 European ancestry individuals	NA	29617998	Genome-Wide Association Analyses Identify New Loci Influencing Intraocular Pressure.	Gao XR	2018-03-28	Hum Mol Genet
CAV2	Intraocular pressure	rs4236601	7	116522675	7q31.2	intergenic_variant	1e-42	115,486 European ancestry individuals	NA	29617998	Genome-Wide Association Analyses Identify New Loci Influencing Intraocular Pressure.	Gao XR	2018-03-28	Hum Mol Genet
CAV2	P wave duration	rs13242816	7	116549322	7q31.2	intron_variant	8e-11	37,678 European ancestry individuals, 6,778 African ancestry individuals	NA	28794112	Fifteen Genetic Loci Associated With the Electrocardiographic P Wave.	Christophersen IE	2017-08-01	Circ Cardiovasc Genet
CAV2	P wave duration	rs3801995	7	116550543	7q31.2	intron_variant	1e-10	37,678 European ancestry individuals, 6,778 African ancestry individuals	NA	28794112	Fifteen Genetic Loci Associated With the Electrocardiographic P Wave.	Christophersen IE	2017-08-01	Circ Cardiovasc Genet
CAV2	Intraocular pressure	rs10281637	7	116511284	7q31.2	regulatory_region_variant	2e-55	133,492 European ancestry individuals	NA	30054594	Genome-wide association study of intraocular pressure uncovers new pathways to glaucoma.	MacGregor S	2018-07-27	Nat Genet
CAV2	Glaucoma	rs10281637	7	116511284	7q31.2	regulatory_region_variant	1e-11	11,018 European ancestry cases, 126,068 European ancestry controls	NA	30054594	Genome-wide association study of intraocular pressure uncovers new pathways to glaucoma.	MacGregor S	2018-07-27	Nat Genet
CAV2	Glaucoma	rs2024211	7	116512971	7q31.2	regulatory_region_variant	9e-12	11,018 European ancestry cases, 126,068 European ancestry controls	NA	30054594	Genome-wide association study of intraocular pressure uncovers new pathways to glaucoma.	MacGregor S	2018-07-27	Nat Genet
CAV2	Atrial fibrillation	rs11773845	7	116551247	7q31.2	intron_variant	2e-55	60,620 European ancestry cases, 970,216 European ancestry controls	NA	30061737	Biobank-driven genomic discovery yields new insight into atrial fibrillation biology.	Nielsen JB	2018-07-30	Nat Genet
CAV2	Atrial fibrillation	rs17516287	7	116514132	7q31.2	intergenic_variant	8e-32	55,114 European ancestry cases, 482,295 European ancestry controls, 8,180 Japanese ancestry cases, 28,612 Japanese ancestry controls, 1,307 African American ancestry cases, 7,660 African American ancestry controls, 845 Hispanic cases, 4,177 Hispanic controls	NA	29892015	Multi-ethnic genome-wide association study for atrial fibrillation.	Roselli C	2018-06-11	Nat Genet
CAV2	Ischemic stroke (cardioembolic)	rs4727833	7	116507854	7q31.2	3_prime_UTR_variant	2e-07	7,193 European ancestry cases, 406,111 European ancestry controls, 847 East Asian ancestry cases, 28,195 East Asian ancestry controls, 422 South Asian ancestry cases, 6,707 South Asian ancestry controls, 414 African American cases, 15,146 African American controls, 31 Asian ancestry cases, 333 Asian ancestry controls, 99 Latin American cases, 692 Latin American controls	NA	29531354	Multiancestry genome-wide association study of 520,000 subjects identifies 32 loci associated with stroke and stroke subtypes.	Malik R	2018-03-12	Nat Genet
CAV2	Glaucoma (primary open-angle)	rs6969706	7	116514777	7q31.2	intergenic_variant	4e-12	10,523 European ancestry cases, 203,579 European ancestry controls, 411 Hispanic cases, 4,778 Hispanic controls, 463 East Asian ancestry cases, 4,907 East Asian ancestry controls, 298 African American cases, 1,549 African American controls, 204 South Asian ancestry cases, 4,916 South Asian ancestry controls, 272 African British cases, 4,831 African British controls, 144 mixed ancestry cases, 3,42…	NA	29891935	A multiethnic genome-wide association study of primary open-angle glaucoma identifies novel risk loci.	Choquet H	2018-06-11	Nat Commun
CAV2	Intraocular pressure	rs10281637	7	116511284	7q31.2	regulatory_region_variant	3e-56	139,555 European ancestry individuals	NA	29785010	Genome-wide analyses identify 68 new loci associated with intraocular pressure and improve risk prediction for primary open-angle glaucoma.	Khawaja AP	2018-05-21	Nat Genet
CCDC141	Blood pressure measurement (cold pressor test)	rs11693319	2	178873542	2q31.2	3_prime_UTR_variant	2e-07	1,881 Han Chinese ancestry individuals	698 Han Chinese ancestry individuals	24165912	Genome-wide association study identifies 8 novel loci associated with blood pressure responses to interventions in Han Chinese.	He J	2013-10-28	Circ Cardiovasc Genet
CCDC141	Resting heart rate	rs10497529	2	178975161	2q31.2	missense_variant	1e-22	127,919 European ancestry individuals, 2,478 Asian ancestry individuals, 1,734 Black individuals, 684 Mixed ancestry individuals, 1,436 individuals	130,795 European ancestry individuals	27798624	Identification of genomic loci associated with resting heart rate and shared genetic predictors with all-cause mortality.	Eppinga RN	2016-10-31	Nat Genet
CCDC141	Heart rate	rs17362588	2	178856319	2q31.2	missense_variant	4e-26	85,787 European ancestry individuals, 6,568 Indian Asian ancestry indiviudals	88,823 European ancestry individuals	23583979	Identification of heart rate-associated loci and their effects on cardiac conduction and rhythm disorders.	den Hoed M	2013-04-14	Nat Genet
CCDC141	Exploratory eye movement dysfunction in schizophrenia (number of eye fixations)	rs1032833	2	178992050	2q31.2	intron_variant	7e-06	128 Han Chinese ancestry cases	NA	26242244	Association of chromosome 5q21.3 polymorphisms with the exploratory eye movement dysfunction in schizophrenia.	Ma Y	2015-08-05	Sci Rep
CCDC141	Psychosis proneness (hypomanic personality scale and revised physical anhedonia scale)	rs16866587	2	178998636	2q31.2	intron_variant	4e-06	3,787 Finnish ancestry individuals	NA	28525603	Genome-Wide Association Study of Psychosis Proneness in the Finnish Population.	Ortega-Alonso A	2017-05-19	Schizophr Bull
CCDC141	Psychosis proneness (revised physical anhedonia scale)	rs16866587	2	178998636	2q31.2	intron_variant	2e-06	3,988 Finnish ancestry individuals	NA	28525603	Genome-Wide Association Study of Psychosis Proneness in the Finnish Population.	Ortega-Alonso A	2017-05-19	Schizophr Bull
CCDC141	Pulse pressure	rs139023143	2	178903006	2q31.2	intron_variant	1e-06	150,134 European ancestry individuals	87,359 European ancestry individuals, 140,886 European and unknown ancestry individuals	28739976	Novel Blood Pressure Locus and Gene Discovery Using Genome-Wide Association Study and Expression Data Sets From Blood and the Kidney.	Wain LV	2017-07-24	Hypertension
CCDC141	Heart rate variability traits (RMSSD)	rs13004438	2	178848941	2q31.2	intron_variant	6e-07	26,523 European ancestry individuals	20,429 European ancestry individuals, 11,234 Hispanic/Latino individuals, 6,895 African American individuals	28613276	Genetic loci associated with heart rate variability and their effects on cardiac disease risk.	Nolte IM	2017-06-14	Nat Commun
CCDC141	Diastolic blood pressure	rs79146658	2	178921341	2q31.2	intron_variant	2e-10	140,886 European ancestry individuals	190,318 European ancestry individuals	28135244	Genome-wide association analysis identifies novel blood pressure loci and offers biological insights into cardiovascular risk.	Warren HR	2017-01-30	Nat Genet
CCDC141	Mucinous adenocarcinoma in colorectal cancer	rs13019215	2	178995835	2q31.2	intron_variant	8e-06	57 European ancestry cases, 448 European ancestry controls	NA	29942513	Associations of single nucleotide polymorphisms with mucinous colorectal cancer: genome-wide common variant and gene-based rare variant analyses.	Penney ME	2018-06-13	Biomark Res
CCDC141	Mucinous adenocarcinoma in colorectal cancer	rs12471607	2	179003258	2q31.2	intron_variant	8e-06	57 European ancestry cases, 448 European ancestry controls	NA	29942513	Associations of single nucleotide polymorphisms with mucinous colorectal cancer: genome-wide common variant and gene-based rare variant analyses.	Penney ME	2018-06-13	Biomark Res
CCDC141	Resting heart rate	rs10497529	2	178975161	2q31.2	missense_variant	5e-15	67,062 European ancestry individuals	NA	29769521	Thirty loci identified for heart rate response to exercise and recovery implicate autonomic nervous system.	Ramirez J	2018-05-16	Nat Commun
CCDC141, TTN	Resting heart rate	rs151041685	2	178860510	2q31.2	intron_variant	8e-75	127,919 European ancestry individuals, 2,478 Asian ancestry individuals, 1,734 Black individuals, 684 Mixed ancestry individuals, 1,436 individuals	130,795 European ancestry individuals	27798624	Identification of genomic loci associated with resting heart rate and shared genetic predictors with all-cause mortality.	Eppinga RN	2016-10-31	Nat Genet
CHRM2	Resting heart rate	rs73158705	7	136891353	7q33	intron_variant	3e-18	127,919 European ancestry individuals, 2,478 Asian ancestry individuals, 1,734 Black individuals, 684 Mixed ancestry individuals, 1,436 individuals	130,795 European ancestry individuals	27798624	Identification of genomic loci associated with resting heart rate and shared genetic predictors with all-cause mortality.	Eppinga RN	2016-10-31	Nat Genet
CHRM2	Heart rate	rs2350782	7	136957887	7q33	intron_variant	1e-12	85,787 European ancestry individuals, 6,568 Indian Asian ancestry indiviudals	88,823 European ancestry individuals	23583979	Identification of heart rate-associated loci and their effects on cardiac conduction and rhythm disorders.	den Hoed M	2013-04-14	Nat Genet
CHRM2	Copper levels	7:136089950	7	136089950	NA	NA	9e-06	949 European ancestry individuals	NA	26025379	Genome-wide association study of toxic metals and trace elements reveals novel associations.	Ng E	2015-05-29	Hum Mol Genet
CHRM2	Osteoarthritis (hospital diagnosed)	rs201708019	7	136835151	7q33	intron_variant	7e-06	10,083 European ancestry cases, 40,425 European ancestry controls	18,069 Icelandic ancestry cases, 246,293 Icelandic ancestry controls	29559693	Genome-wide analyses using UK Biobank data provide insights into the genetic architecture of osteoarthritis.	Zengini E	2018-03-20	Nat Genet
CHRM2	Pulse pressure	rs71784944	7	136918569	7q33	intron_variant	3e-07	140,886 European ancestry individuals	190,318 European ancestry individuals	28135244	Genome-wide association analysis identifies novel blood pressure loci and offers biological insights into cardiovascular risk.	Warren HR	2017-01-30	Nat Genet
CHRM2	Resting heart rate	rs73158705	7	136891353	7q33	intron_variant	6e-09	67,062 European ancestry individuals	NA	29769521	Thirty loci identified for heart rate response to exercise and recovery implicate autonomic nervous system.	Ramirez J	2018-05-16	Nat Commun
CLPB	Adolescent idiopathic scoliosis	rs12416741	11	72312784	11q13.4	intron_variant	8e-19	196 cases, 303 controls	NA	30019117	The coexistence of copy number variations (CNVs) and single nucleotide polymorphisms (SNPs) at a locus can result in distorted calculations of the significance in associating SNPs to disease.	Liu J	2018-07-17	Hum Genet
CNTN3	Smoking quantity	rs1374879	3	74585946	3p12.3	intergenic_variant	8e-06	1,837 Bangladeshi ancestry males, 198 Bangladeshi ancestry females	NA	24665060	Genome-wide association study of smoking behaviours among Bangladeshi adults.	Argos M	2014-03-24	J Med Genet
CNTN3	Economic and political preferences	rs13073838	3	74578552	3p12.3	intergenic_variant	3e-06	9,617 European ancestry individuals	NA	22566634	The genetic architecture of economic and political preferences.	Benjamin DJ	2012-05-07	Proc Natl Acad Sci U S A
CNTN3	Resting metabolic rate	rs77373510	3	73795401	3p13	intergenic_variant	6e-06	509 Pima Indian ancestry individuals	NA	28476931	A Genome-Wide Association Study Using a Custom Genotyping Array Identifies Variants in GPR158 Associated With Reduced Energy Expenditure in American Indians.	Piaggi P	2017-05-05	Diabetes
CNTN3	Pediatric bone mineral content (hip)	rs677171	3	74322785	3p12.3	intron_variant	3e-07	488 European ancestry female children, 445 European ancestry male children	245 European ancestry female children, 241 European ancestry male children	28181694	A Genomewide Association Study Identifies Two Sex-Specific Loci, at SPTB and IZUMO3, Influencing Pediatric Bone Mineral Density at Multiple Skeletal Sites.	Chesi A	2017-02-09	J Bone Miner Res
CNTN3	Peripheral arterial disease (traffic-related air pollution interaction)	rs10428206	3	74485377	3p12.3	intron_variant	1e-06	104 European ancestry cases, 1,519 European ancestry controls, 34 African American cases, 520 African American controls	NA	27082954	Genetic Variants in the Bone Morphogenic Protein Gene Family Modify the Association between Residential Exposure to Traffic and Peripheral Arterial Disease.	Ward-Caviness CK	2016-04-15	PLoS One
CNTN3	Cadmium levels	3:74772076	3	74772076	NA	NA	9e-07	949 European ancestry individuals	NA	26025379	Genome-wide association study of toxic metals and trace elements reveals novel associations.	Ng E	2015-05-29	Hum Mol Genet
CNTN3	Mercury levels	3:73715128	3	73715128	NA	NA	6e-07	949 European ancestry individuals	NA	26025379	Genome-wide association study of toxic metals and trace elements reveals novel associations.	Ng E	2015-05-29	Hum Mol Genet
CNTN3	White matter growth	rs6549582	3	74078951	3p13	intergenic_variant	3e-06	581 European ancestry individuals, 31 African American individuals, 8 Asian American individuals 15 admixed individuals, 80 other ancestries individuals	NA	29682794	Genetic associations with childhood brain growth, defined in two longitudinal cohorts.	Szekely E	2018-04-22	Genet Epidemiol
CREB1	Schizophrenia	rs10932194	2	207465706	2q33.3	intron_variant	4e-06	592 Ashkenazi Jewish ancestry cases, 505 Ashkenazi Jewish ancestry controls, 36,989 cases, 113,075 controls	NA	26198764	Genome-wide association study of schizophrenia in Ashkenazi Jews.	Goes FS	2015-07-21	Am J Med Genet B Neuropsychiatr Genet
CREB1	Food antigen IgG levels	rs2360969	2	207508272	2q33.3	intron_variant	1e-06	1,367 Mexican Americans from 63 families	NA	24962563	Genome-wide genetic and transcriptomic investigation of variation in antibody response to dietary antigens.	Rubicz R	2014-07-01	Genet Epidemiol
CREB1	Body mass index	rs17203016	2	207390794	2q33.3	intron_variant	6e-06	up to 104,666 European ancestry male individuals, up to 132,115 European ancestry female individuals, 370 African American male individuals, 517 African American female individuals, 512 Hispanic male individuals, 764 Hispanic female individuals	up to 48,274 European ancestry male individuals, up to 39,864 European ancestry female individuals, 2,441 African American or Afro-Caribbean male individuals, 6,314 African American or Afro-Caribbean female individuals, 919 Filipino male individuals, 828 Filipino female individuals, 205 Seychelles male individuals, 287 Seychelles female individuals, 2,964 South Asian ancestry male individuals, 65…	25673413	Genetic studies of body mass index yield new insights for obesity biology.	Locke AE	2015-02-12	Nature
CREB1	Body mass index	rs17203016	2	207390794	2q33.3	intron_variant	8e-08	up to 104,666 European ancestry male individuals, up to 132,115 European ancestry female individuals, 370 African American male individuals, 517 African American female individuals, 512 Hispanic male individuals, 764 Hispanic female individuals	up to 48,274 European ancestry male individuals, up to 39,864 European ancestry female individuals, 2,441 African American or Afro-Caribbean male individuals, 6,314 African American or Afro-Caribbean female individuals, 919 Filipino male individuals, 828 Filipino female individuals, 205 Seychelles male individuals, 287 Seychelles female individuals, 2,964 South Asian ancestry male individuals, 65…	25673413	Genetic studies of body mass index yield new insights for obesity biology.	Locke AE	2015-02-12	Nature
CREB1	Body mass index	rs17203016	2	207390794	2q33.3	intron_variant	3e-08	up to 104,666 European ancestry male individuals, up to 132,115 European ancestry female individuals, 370 African American male individuals, 517 African American female individuals, 512 Hispanic male individuals, 764 Hispanic female individuals	up to 48,274 European ancestry male individuals, up to 39,864 European ancestry female individuals, 2,441 African American or Afro-Caribbean male individuals, 6,314 African American or Afro-Caribbean female individuals, 919 Filipino male individuals, 828 Filipino female individuals, 205 Seychelles male individuals, 287 Seychelles female individuals, 2,964 South Asian ancestry male individuals, 65…	25673413	Genetic studies of body mass index yield new insights for obesity biology.	Locke AE	2015-02-12	Nature
CREB1	Body mass index	rs11692326	2	207398555	2q33.3	intron_variant	4e-09	up to 309,889 European ancestry individuals	NA	26426971	The Influence of Age and Sex on Genetic Associations with Adult Body Size and Shape: A Large-Scale Genome-Wide Interaction Study.	Winkler TW	2015-10-01	PLoS Genet
CREB1	Body mass index	rs11692326	2	207398555	2q33.3	intron_variant	3e-10	up to 72,390 Japanese ancestry women, up to 85,894 Japanese ancestry men	up to 10,048 Japanese ancestry women, up to 5,098 Japanese ancestry men, up to 181,999 European ancestry women, up to 140,155 European ancestry controls	28892062	Genome-wide association study identifies 112 new loci for body mass index in the Japanese population.	Akiyama M	2017-09-11	Nat Genet
CREB1	Self-reported math ability	rs6435378	2	207404533	2q33.3	intron_variant	4e-08	564,698 European ancestry individuals	NA	30038396	Gene discovery and polygenic prediction from a genome-wide association study of educational attainment in 1.1 million individuals.	Lee JJ	2018-07-23	Nat Genet
CREB1	Body mass index	rs17203016	2	207390794	2q33.3	intron_variant	1e-09	315,347 European ancestry individuals, 8,322 Hispanic/Latino individuals, 7,290 East Asian ancestry individuals, 3,069 African American individuals, 459 South Asian ancestry individuals	431,743 European ancestry individuals, 9,275 South Asian ancestry individuals, 8,261 African British individuals, 1,822 East Asian ancestry individuals, 7,620 individuals	30108127	A Large Multi-ethnic Genome-Wide Association Study of Adult Body Mass Index Identifies Novel Loci.	Hoffmann TJ	2018-08-14	Genetics
GCH1	Rheumatoid arthritis	rs3783637	14	54881400	14q22.2	intron_variant	2e-06	4,074 Japanese ancestry cases, 16,891 Japanese ancestry controls	5,277 Japanese ancestry cases, 21,684 Japanese ancestry controls	22446963	Meta-analysis identifies nine new loci associated with rheumatoid arthritis in the Japanese population.	Okada Y	2012-03-25	Nat Genet
GCH1	Parkinson's disease	rs11158026	14	54882151	14q22.2	intron_variant	9e-15	9,619 European ancestry cases, 324,522 European ancestry controls	NA	27182965	Detection and interpretation of shared genetic influences on 42 human traits.	Pickrell JK	2016-05-16	Nat Genet
GCH1	Obesity-related traits	rs3783637	14	54881400	14q22.2	intron_variant	1e-06	815 Hispanic children from 263 families	NA	23251661	Novel genetic loci identified for the pathophysiology of childhood obesity in the Hispanic population.	Comuzzie AG	2012-12-04	PLoS One
GCH1	Obesity-related traits	rs3783637	14	54881400	14q22.2	intron_variant	6e-08	815 Hispanic children from 263 families	NA	23251661	Novel genetic loci identified for the pathophysiology of childhood obesity in the Hispanic population.	Comuzzie AG	2012-12-04	PLoS One
GCH1	Parkinson's disease	rs11158026	14	54882151	14q22.2	intron_variant	6e-11	13,708 European ancestry cases, 95,282 European ancestry controls	5,353 European ancestry cases, 5,551 European ancestry controls	25064009	Large-scale meta-analysis of genome-wide association data identifies six new risk loci for Parkinson's disease.	Nalls MA	2014-07-27	Nat Genet
GCH1	Mercury levels	14:55329274	14	55329274	NA	NA	5e-06	949 European ancestry individuals	NA	26025379	Genome-wide association study of toxic metals and trace elements reveals novel associations.	Ng E	2015-05-29	Hum Mol Genet
GCH1	Parkinson's disease	rs11158026	14	54882151	14q22.2	intron_variant	4e-16	20,184 European ancestry cases, 397,324 European ancestry controls	5,851 European ancestry cases, 5,866 European ancestry controls	28892059	A meta-analysis of genome-wide association studies identifies 17 new Parkinson's disease risk loci.	Chang D	2017-09-11	Nat Genet
GCH1	Night sleep phenotypes	rs4901530	14	54700440	14q22.2	intron_variant	2e-06	941 European ancestry individuals	NA	27126917	Genome-wide association analysis of actigraphic sleep phenotypes in the LIFE Adult Study.	Spada J	2016-04-29	J Sleep Res
GCH1	Highest math class taken (MTAG)	rs10136545	14	54886145	14q22.2	non_coding_transcript_exon_variant	2e-09	811,539 European ancestry individuals	NA	30038396	Gene discovery and polygenic prediction from a genome-wide association study of educational attainment in 1.1 million individuals.	Lee JJ	2018-07-23	Nat Genet
GCH1	Self-reported math ability (MTAG)	rs1107960	14	54917622	14q22.2	intergenic_variant	1e-08	670,471 European ancestry individuals	NA	30038396	Gene discovery and polygenic prediction from a genome-wide association study of educational attainment in 1.1 million individuals.	Lee JJ	2018-07-23	Nat Genet
GNG11	Resting heart rate	rs180239	7	93921103	7q21.3	intergenic_variant	5e-21	127,919 European ancestry individuals, 2,478 Asian ancestry individuals, 1,734 Black individuals, 684 Mixed ancestry individuals, 1,436 individuals	130,795 European ancestry individuals	27798624	Identification of genomic loci associated with resting heart rate and shared genetic predictors with all-cause mortality.	Eppinga RN	2016-10-31	Nat Genet
GNG11	Heart rate	rs180242	7	93920284	7q21.3	intergenic_variant	7e-12	85,787 European ancestry individuals, 6,568 Indian Asian ancestry indiviudals	88,823 European ancestry individuals	23583979	Identification of heart rate-associated loci and their effects on cardiac conduction and rhythm disorders.	den Hoed M	2013-04-14	Nat Genet
GNG11	Mosquito bite size	rs112724722	7	93917074	7q21.3	intergenic_variant	2e-07	84,724 European ancestry individuals	NA	28199695	GWAS of self-reported mosquito bite size, itch intensity and attractiveness to mosquitoes implicates immune-related predisposition loci.	Jones AV	2017-04-01	Hum Mol Genet
GNG11	Heart rate variability traits (SDNN)	rs4262	7	93922116	7q21.3	5_prime_UTR_variant	4e-17	27,850 European ancestry individuals	24,125 European ancestry individuals, 11,234 Hispanic/Latino individuals, 6,899 African American individuals	28613276	Genetic loci associated with heart rate variability and their effects on cardiac disease risk.	Nolte IM	2017-06-14	Nat Commun
GNG11	Heart rate variability traits (SDNN)	rs4262	7	93922116	7q21.3	5_prime_UTR_variant	5e-19	27,850 European ancestry individuals	24,125 European ancestry individuals, 11,234 Hispanic/Latino individuals, 6,899 African American individuals	28613276	Genetic loci associated with heart rate variability and their effects on cardiac disease risk.	Nolte IM	2017-06-14	Nat Commun
GNG11	Heart rate variability traits (RMSSD)	rs180238	7	93921135	7q21.3	intergenic_variant	8e-16	26,523 European ancestry individuals	20,429 European ancestry individuals, 11,234 Hispanic/Latino individuals, 6,895 African American individuals	28613276	Genetic loci associated with heart rate variability and their effects on cardiac disease risk.	Nolte IM	2017-06-14	Nat Commun
GNG11	Heart rate variability traits (RMSSD)	rs180238	7	93921135	7q21.3	intergenic_variant	8e-19	26,523 European ancestry individuals	20,429 European ancestry individuals, 11,234 Hispanic/Latino individuals, 6,895 African American individuals	28613276	Genetic loci associated with heart rate variability and their effects on cardiac disease risk.	Nolte IM	2017-06-14	Nat Commun
GNG11	Heart rate variability traits (pvRSA/HF)	rs4262	7	93922116	7q21.3	5_prime_UTR_variant	2e-11	24,088 European ancestry individuals	9,377 European ancestry individuals, 404 Hispanic/Latino individuals, 1,901 African American individuals	28613276	Genetic loci associated with heart rate variability and their effects on cardiac disease risk.	Nolte IM	2017-06-14	Nat Commun
GNG11	Heart rate variability traits (pvRSA/HF)	rs4262	7	93922116	7q21.3	5_prime_UTR_variant	2e-11	24,088 European ancestry individuals	9,377 European ancestry individuals, 404 Hispanic/Latino individuals, 1,901 African American individuals	28613276	Genetic loci associated with heart rate variability and their effects on cardiac disease risk.	Nolte IM	2017-06-14	Nat Commun
GPRIN3	Response to bupropion in depression	rs1908557	4	89500202	4q22.1	intergenic_variant	3e-08	2,675 European ancestry responder cases, 1,861 European ancestry non-responder cases	NA	27622933	Analysis of 23andMe antidepressant efficacy survey data: implication of circadian rhythm and neuroplasticity in bupropion response.	Li QS	2016-09-13	Transl Psychiatry
GPRIN3	Parkinson's disease	rs8180209	4	89723303	4q22.1	intron_variant	1e-32	779 Han Chinese ancestry cases, 13,227 Han Chinese ancestry controls	5,125 Asian ancestry cases, 17,604 Asian ancestry controls	28011712	Genome-wide association study of Parkinson's disease in East Asians.	Foo JN	2016-12-22	Hum Mol Genet
GPRIN3	Parkinson's disease	rs356182	4	89704960	4q22.1	intron_variant	1e-56	9,619 European ancestry cases, 324,522 European ancestry controls	NA	27182965	Detection and interpretation of shared genetic influences on 42 human traits.	Pickrell JK	2016-05-16	Nat Genet
GPRIN3	Post bronchodilator FEV1	rs76565382	4	89183662	4q22.1	intergenic_variant	4e-06	10,094 European ancestry current and former smoker individuals, 3,260 African American current and former smoker individuals, 178 current and former smoker individuals	NA	26634245	A genome-wide association study identifies risk loci for spirometric measures among smokers of European and African ancestry.	Lutz SM	2015-12-03	BMC Genet
GPRIN3	Post bronchodilator FEV1	rs140237746	4	89150413	4q22.1	intergenic_variant	5e-06	10,094 European ancestry current and former smoker individuals, 3,260 African American current and former smoker individuals, 178 current and former smoker individuals	NA	26634245	A genome-wide association study identifies risk loci for spirometric measures among smokers of European and African ancestry.	Lutz SM	2015-12-03	BMC Genet
GPRIN3	Post bronchodilator FEV1/FVC ratio	rs76565382	4	89183662	4q22.1	intergenic_variant	3e-06	10,094 European ancestry current and former smoker individuals, 3,260 African American current and former smoker individuals, 178 current and former smoker individuals	NA	26634245	A genome-wide association study identifies risk loci for spirometric measures among smokers of European and African ancestry.	Lutz SM	2015-12-03	BMC Genet
GPRIN3	Trans fatty acid levels	rs6830724	4	89272576	4q22.1	intron_variant	1e-06	8,013 European ancestry individuals	1,082 African American individuals, 669 Chinese ancestry individuals, 657 Hispanic individuals	25646338	Genetic loci associated with circulating phospholipid trans fatty acids: a meta-analysis of genome-wide association studies from the CHARGE Consortium.	Mozaffarian D	2014-12-10	Am J Clin Nutr
GPRIN3	Trans fatty acid levels	rs6854292	4	89273009	4q22.1	intron_variant	2e-06	8,013 European ancestry individuals	1,082 African American individuals, 669 Chinese ancestry individuals, 657 Hispanic individuals	25646338	Genetic loci associated with circulating phospholipid trans fatty acids: a meta-analysis of genome-wide association studies from the CHARGE Consortium.	Mozaffarian D	2014-12-10	Am J Clin Nutr
GPRIN3	Trans fatty acid levels	rs2116324	4	89269664	4q22.1	intron_variant	2e-06	8,013 European ancestry individuals	1,082 African American individuals, 669 Chinese ancestry individuals, 657 Hispanic individuals	25646338	Genetic loci associated with circulating phospholipid trans fatty acids: a meta-analysis of genome-wide association studies from the CHARGE Consortium.	Mozaffarian D	2014-12-10	Am J Clin Nutr
GPRIN3	Waist-to-hip ratio adjusted for BMI	rs9991328	4	88791970	4q22.1	intron_variant	5e-08	up to 113,720 European ancestry men, up to 138,655 European ancestry women	NA	26426971	The Influence of Age and Sex on Genetic Associations with Adult Body Size and Shape: A Large-Scale Genome-Wide Interaction Study.	Winkler TW	2015-10-01	PLoS Genet
GPRIN3	Waist-to-hip ratio adjusted for BMI x sex x age interaction (4df test)	rs9991328	4	88791970	4q22.1	intron_variant	2e-08	up to 43,776 European ancestry men aged <50, up to 50,526 European ancestry women aged <50, up to 69,944 European ancestry men aged >50, up to 88,129 European ancestry women aged >50	NA	26426971	The Influence of Age and Sex on Genetic Associations with Adult Body Size and Shape: A Large-Scale Genome-Wide Interaction Study.	Winkler TW	2015-10-01	PLoS Genet
GPRIN3	Hair greying	rs2085601	4	88974793	4q22.1	intron_variant	9e-06	6,357 Latin American individuals	NA	26926045	A genome-wide association scan in admixed Latin Americans identifies loci influencing facial and scalp hair features.	Adhikari K	2016-03-01	Nat Commun
GPRIN3	Waist-to-hip ratio adjusted for BMI (age <50)	rs9991328	4	88791970	4q22.1	intron_variant	2e-06	up to 43,776 European ancestry men, up to 50,526 European ancestry women	NA	26426971	The Influence of Age and Sex on Genetic Associations with Adult Body Size and Shape: A Large-Scale Genome-Wide Interaction Study.	Winkler TW	2015-10-01	PLoS Genet
GPRIN3	Stromal-cell-derived factor 1 alpha levels	rs112973307	4	89428142	4q22.1	intergenic_variant	8e-06	5,998 Finnish ancestry individuals	NA	27989323	Genome-wide Association Study Identifies 27 Loci Influencing Concentrations of Circulating Cytokines and Growth Factors.	Ahola-Olli AV	2016-12-13	Am J Hum Genet
GRIK2	Longevity (90 years and older)	rs1416280	6	102438768	6q16.3	intergenic_variant	5e-08	6,036 European ancestry cases, 3,757 European ancestry controls	NA	25199915	GWAS of longevity in CHARGE consortium confirms APOE and FOXO3 candidacy.	Broer L	2014-09-08	J Gerontol A Biol Sci Med Sci
GRIK2	Biochemical measures	rs12207601	6	101907992	6q16.3	intron_variant	2e-06	898 Korculan (founder/genetic isolate) individuals	NA	19260141	Genome-wide association study of biochemical traits in Korcula Island, Croatia.	Zemunik T	2009-02-01	Croat Med J
GRIK2	Cardiac hypertrophy	rs4520040	6	103984290	6q16.3	intergenic_variant	3e-06	851 Old Order Amish individuals	NA	21348951	Hypertrophy-associated polymorphisms ascertained in a founder cohort applied to heart failure risk and mortality.	Parsa A	2011-02-01	Clin Transl Sci
GRIK2	Renal function-related traits (eGRFcrea)	rs2797369	6	101226414	6q16.3	intergenic_variant	1e-07	42,451 East Asian, South Asian, and South East Asian ancestry individuals	19,636 East Asian ancestry individuals	22797727	Meta-analysis identifies multiple loci associated with kidney function-related traits in east Asian populations.	Okada Y	2012-07-15	Nat Genet
GRIK2	Obsessive-compulsive disorder	rs9499708	6	103997492	6q16.3	intergenic_variant	3e-06	1,279 European ancestry cases, 5,139 European ancestry controls, 299 European ancestry trios, 93 South African Afrikaner ancestry cases, 158 South African Afrikaner ancestry controls, 93 Ashkenazi Jewish cases, 260 Ashkenazi Jewish controls, 101 Hispanic and unknown ancestry trios	NA	22889921	Genome-wide association study of obsessive-compulsive disorder.	Stewart SE	2012-08-14	Mol Psychiatry
GRIK2	Coenzyme Q10 levels	rs283228	6	101307117	6q16.3	intergenic_variant	5e-06	up to 1,300 European ancestry individuals	NA	27149984	Genome-wide association study of serum coenzyme Q10 levels identifies susceptibility loci linked to neuronal diseases.	Degenhardt F	2016-05-05	Hum Mol Genet
GRIK2	Emphysema imaging phenotypes	rs72971709	6	102838607	6q16.3	intergenic_variant	3e-07	5,385 European ancestry chronic obstructive pulmonary disease cases, 901 African American chronic obstructive pulmonary disease cases, 3,613 European ancestry controls, 2,132 African American controls	NA	26030696	A Genome-Wide Association Study of Emphysema and Airway Quantitative Imaging Phenotypes.	Cho MH	2015-06-01	Am J Respir Crit Care Med
GRIK2	Obesity-related traits	rs17430337	6	102523371	6q16.3	intergenic_variant	5e-06	815 Hispanic children from 263 families	NA	23251661	Novel genetic loci identified for the pathophysiology of childhood obesity in the Hispanic population.	Comuzzie AG	2012-12-04	PLoS One
GRIK2	Palmitic acid (16:0) levels	rs994988	6	103351171	6q16.3	intergenic_variant	2e-07	8,961 European ancestry individuals		23362303	Genome-wide association study identifies novel loci associated with concentrations of four plasma phospholipid fatty acids in the de novo lipogenesis pathway: results from the Cohorts for Heart and Aging Research in Genomic Epidemiology (CHARGE) consortium.	Wu JH	2013-01-29	Circ Cardiovasc Genet
GRIK2	Pursuit maintenance gain	rs73511791	6	103117653	NA	NA	5e-07	114 African ancestry schizophrenia cases, 69 African schizo-affective cases, 41 African ancestry bipolar disorder cases, 76 African ancestry controls, 116 European ancestry schizophrenia cases, 86 European ancestry schizo-affective cases, 165 European ancestry bipolar disorder cases, 182 European ancestry controls	NA	29064472	Genome-wide association studies of smooth pursuit and antisaccade eye movements in psychotic disorders: findings from the B-SNIP study.	Lencer R	2017-10-24	Transl Psychiatry
GRIK2	Colonoscopy-negative controls vs population controls	rs12190843	6	102078632	6q16.3	intergenic_variant	8e-06	855 Austrian ancestry colonoscopy-negative controls, 3,439 European ancestry controls	NA	29228715	Bayesian and frequentist analysis of an Austrian genome-wide association study of colorectal cancer and advanced adenomas.	Hofer P	2017-10-09	Oncotarget
GRIK2	Blood osmolality (transformed sodium)	rs6930752	6	101391987	6q16.3	regulatory_region_variant	9e-06	45,889 European ancestry individuals, up to 8,765 Asian Indian ancestry individuals, up to 7,215 African ancestry individuals	17,637 European ancestry individuals	28360221	NFAT5 and SLC4A10 Loci Associate with Plasma Osmolality.	Boger CA	2017-03-30	J Am Soc Nephrol
GRIK2	Self-reported math ability	rs1337415	6	101664650	6q16.3	intron_variant	5e-10	564,698 European ancestry individuals	NA	30038396	Gene discovery and polygenic prediction from a genome-wide association study of educational attainment in 1.1 million individuals.	Lee JJ	2018-07-23	Nat Genet
GRIK2	Self-reported math ability (MTAG)	rs1337415	6	101664650	6q16.3	intron_variant	7e-11	670,471 European ancestry individuals	NA	30038396	Gene discovery and polygenic prediction from a genome-wide association study of educational attainment in 1.1 million individuals.	Lee JJ	2018-07-23	Nat Genet
GRIK2	Adolescent idiopathic scoliosis	rs6923395	6	101961620	6q16.3	intron_variant	6e-06	196 cases, 303 controls	NA	30019117	The coexistence of copy number variations (CNVs) and single nucleotide polymorphisms (SNPs) at a locus can result in distorted calculations of the significance in associating SNPs to disease.	Liu J	2018-07-17	Hum Genet
HMGA2	Permanent tooth development	rs12424086	12	65970729	12q14.3	intergenic_variant	2e-12	5,088 European ancestry females	2,994 European ancestry individuals, 161 individuals	21931568	Genome-wide association study identifies four loci associated with eruption of permanent teeth.	Geller F	2011-09-08	PLoS Genet
HMGA2	Height	rs7979673	12	65833477	12q14.3	intron_variant	7e-10	20,427 African ancestry individuals	Up to 16,436 African American individuals	21998595	Identification, replication, and fine-mapping of Loci associated with adult height in individuals of african ancestry.	N'Diaye A	2011-10-06	PLoS Genet
HMGA2	Height	rs7968682	12	65978100	12q14.3	intergenic_variant	4e-10	8,149 African American female individuals	Up to 20,809 African American and African ancestry individuals	22021425	Genome-wide association study of body height in African Americans: the Women's Health Initiative SNP Health Association Resource (SHARe).	Carty CL	2011-10-21	Hum Mol Genet
HMGA2	Type 2 diabetes nephropathy	rs2358944	12	65723778	12q14.3	intergenic_variant	4e-06	965 African American cases, 1,029 African American controls	709 African American cases, 690 African American controls	21150874	A genome-wide association study for diabetic nephropathy genes in African Americans.	McDonough CW	2010-12-08	Kidney Int
HMGA2	Height	rs1042725	12	65964567	12q14.3	3_prime_UTR_variant	6e-16	4,921 European ancestry individuals	19,064 European ancestry adult individuals, 6,827 European ancestry children	17767157	A common variant of HMGA2 is associated with adult and childhood height in the general population.	Weedon MN	2007-09-02	Nat Genet
HMGA2	Head circumference (infant)	rs1042725	12	65964567	12q14.3	3_prime_UTR_variant	3e-10	10,768 European ancestry infants	8,321 European ancestry infants	22504419	Common variants at 12q15 and 12q24 are associated with infant head circumference.	Taal HR	2012-04-15	Nat Genet
HMGA2	Brain structure	rs10784502	12	65950030	12q14.3	intron_variant	1e-12	2,020 European ancestry neuropsychiatric disorder cases, 5,775 European ancestry controls	599 European ancestry neuropsychiatric disorder cases, 11,915 European ancestry controls, 143 European ancestry and African American neuropsychiatric disorder cases, 94 European ancestry and African American controls, 605 Hispanic controls	22504417	Identification of common variants associated with human hippocampal and intracranial volumes.	Stein JL	2012-04-15	Nat Genet
HMGA2	Birth length	rs1351394	12	65958046	12q14.3	3_prime_UTR_variant	7e-07	28,459 European ancestry individuals	16,145 European ancestry individuals, 280 Moroccan ancestry individuals, 284 Surinamese ancestry individuals, 319 Turkish ancestry individuals, 651 Chinese ancestry individuals	25281659	A novel common variant in DCST2 is associated with length in early life and height in adulthood.	van der Valk RJ	2014-10-03	Hum Mol Genet
HMGA2	Infant length	rs7970350	12	65966384	12q14.3	intergenic_variant	3e-08	28,238 European ancestry individuals	NA	25281659	A novel common variant in DCST2 is associated with length in early life and height in adulthood.	van der Valk RJ	2014-10-03	Hum Mol Genet
HMGA2	Height	rs8756	12	65965972	12q14.3	3_prime_UTR_variant	5e-14	12,611 European ancestry individuals	7,187 European ancestry individuals	19343178	Meta-analysis of genome-wide scans for human adult stature identifies novel Loci and associations with measures of skeletal frame size.	Soranzo N	2009-04-03	PLoS Genet
HMGA2	Aortic root size	rs4026608	12	66000884	12q14.3	intergenic_variant	2e-09	12,612 European ancestry individuals	4,094 European ancestry individuals	19584346	Genetic variants associated with cardiac structure and function: a meta-analysis and replication of genome-wide association data.	Vasan RS	2009-07-08	JAMA
HMGA2	Axial length	rs10400419	12	65996188	12q14.3	intergenic_variant	2e-07	12,531 European ancestry individuals	8,216 Asian ancestry individuals	24144296	Nine loci for ocular axial length identified through genome-wide association studies, including shared loci with refractive error.	Cheng CY	2013-08-08	Am J Hum Genet
HMGA2	Polycystic ovary syndrome	rs2272046	12	65830681	12q14.3	intron_variant	2e-21	2,254 Han Chinese ancestry cases, 3,001 Han Chinese ancestry controls	8,226 Han Chinese ancestry cases, 7,578 Han Chinese ancestry controls	22885925	Genome-wide association study identifies eight new risk loci for polycystic ovary syndrome.	Shi Y	2012-08-12	Nat Genet
HMGA2	Primary tooth development (time to first tooth eruption)	rs17101923	12	65944422	12q14.3	intron_variant	6e-11	11,118 European ancestry individuals		23704328	Genome-wide association study of primary tooth eruption identifies pleiotropic loci associated with height and craniofacial distances.	Fatemifar G	2013-05-23	Hum Mol Genet
HMGA2	Primary tooth development (number of teeth)	rs17101923	12	65944422	12q14.3	intron_variant	1e-10	11,513 European ancestry individuals		23704328	Genome-wide association study of primary tooth eruption identifies pleiotropic loci associated with height and craniofacial distances.	Fatemifar G	2013-05-23	Hum Mol Genet
HMGA2	Height	rs1351394	12	65958046	12q14.3	3_prime_UTR_variant	7e-32	8,097 European ancestry tall individuals, 8,099 European ancestry short individuals	4,872 European ancestry tall individuals, 4,831 European ancestry short individuals	23563607	Genome-wide meta-analysis identifies 11 new loci for anthropometric traits and provides insights into genetic architecture.	Berndt SI	2013-04-07	Nat Genet
HMGA2	Height	rs8756	12	65965972	12q14.3	3_prime_UTR_variant	4e-07	11,536 European ancestry individuals	NA	20397748	Genome-wide association study of height and body mass index in Australian twin families.	Liu JZ	2010-04-01	Twin Res Hum Genet
HMGA2	Type 2 diabetes	rs1531343	12	65781114	12q14.3	intron_variant	4e-09	8,130 European ancestry cases, 38,987 European ancestry controls	Up to 34,412 European ancestry cases, 59,925 European ancestry controls	20581827	Twelve type 2 diabetes susceptibility loci identified through large-scale association analysis.	Voight BF	2010-06-27	Nat Genet
HMGA2	Type 2 diabetes	rs2261181	12	65818538	12q14.3	intron_variant	4e-08	12,171 European ancestry cases, 56,862 European ancestry controls, 6,952 East Asian ancestry cases, 11,865 East Asian ancestry controls, 5,561 South Asian ancestry cases, 14,458 South Asian ancestry controls, 1,804 Mexican ancestry cases, 779 Mexican ancestry controls	21,491 European ancestry cases, 55,647 European ancestry controls	24509480	Genome-wide trans-ancestry meta-analysis provides insight into the genetic architecture of type 2 diabetes susceptibility.	Mahajan A	2014-02-09	Nat Genet
HMGA2	Height	rs1351394	12	65958046	12q14.3	3_prime_UTR_variant	2e-65	133,653 European ancestry individuals	50,074 European ancestry individuals	20881960	Hundreds of variants clustered in genomic loci and biological pathways affect human height.	Lango Allen H	2010-09-29	Nature
HMGA2	Subjective well-being	rs12298541	12	65912661	12q14.3	intron_variant	9e-07	298,420 Korculan (founder/genetic isolate), Split (founder/genetic isolate), Vis (founder/genetic isolate), Erasmus Rucphen (founder/genetic isolate) and other European ancestry individuals	NA	27089181	Genetic variants associated with subjective well-being, depressive symptoms, and neuroticism identified through genome-wide analyses.	Okbay A	2016-04-18	Nat Genet
HMGA2	Life satisfaction	rs12298541	12	65912661	12q14.3	intron_variant	5e-06	166,205 European ancestry individuals	NA	27089181	Genetic variants associated with subjective well-being, depressive symptoms, and neuroticism identified through genome-wide analyses.	Okbay A	2016-04-18	Nat Genet
HMGA2	Birth weight	rs1042725	12	65964567	12q14.3	3_prime_UTR_variant	1e-19	Up to 26,836 European ancestry individuals	Up to 42,519 European ancestry individuals	23202124	New loci associated with birth weight identify genetic links between intrauterine growth and adult height and metabolism.	Horikoshi M	2012-12-02	Nat Genet
HMGA2	Height	rs1042725	12	65964567	12q14.3	3_prime_UTR_variant	3e-18	13,665 European ancestry individuals	16,482 European ancestry individuals	18391952	Genome-wide association analysis identifies 20 loci that influence adult height.	Weedon MN	2008-04-06	Nat Genet
HMGA2	Late-onset Alzheimer's disease	rs145282773	12	65859519	12q14.3	non_coding_transcript_exon_variant	2e-06	1,825 African American ancestry cases, 3,784 African American ancestry controls		27770636	Two novel loci, COBL and SLC10A2, for Alzheimer's disease in African Americans.	Mez J	2016-10-20	Alzheimers Dement
HMGA2	Chin dimples	rs141753469	12	66003386	12q14.3	intergenic_variant	6e-09	58,032 European ancestry cases, 13,457 European ancestry controls	NA	27182965	Detection and interpretation of shared genetic influences on 42 human traits.	Pickrell JK	2016-05-16	Nat Genet
HMGA2	Height	rs1042725	12	65964567	12q14.3	3_prime_UTR_variant	3e-20	15,821 European ancestry individuals	Up to 17,801 European ancestry individuals	18391950	Identification of ten loci associated with height highlights new biological pathways in human growth.	Lettre G	2008-04-06	Nat Genet
HMGA2	Height	rs8756	12	65965972	12q14.3	3_prime_UTR_variant	2e-16	30,968 European ancestry individuals	8,541 European ancestry individuals	18391951	Many sequence variants affecting diversity of adult human height.	Gudbjartsson DF	2008-04-06	Nat Genet
HMGA2	Waist circumference adjusted for BMI (adjusted for smoking behaviour)	rs7970350	12	65966384	12q14.3	intergenic_variant	8e-07	97,400 European ancestry women, 63,892 European ancestry men, 5,829 European ancestry individuals, 10,500 African American/Afro-Caribbean ancestry women, 2,706 African American/Afro-Caribbean ancestry men, 1,030 Indian Asian ancestry women, 7,648 Indian Asian ancestry men, 1,793 Filipino ancestry women, 2,944 Hispanic/Latino ancestry women, 1,764 Hispanic/Latino ancestry men	21,496 European ancestry women, 24,385 European ancestry men, 118,364 European ancestry individuals, 2,326 African American/Afro-Caribbean ancestry women, 855 African American/Afro-Caribbean ancestry men	28443625	Genome-wide meta-analysis of 241,258 adults accounting for smoking behaviour identifies novel loci for obesity traits.	Justice AE	2017-04-26	Nat Commun
HMGA2	Waist circumference adjusted for BMI (joint analysis main effects and smoking interaction)	rs7970350	12	65966384	12q14.3	intergenic_variant	7e-07	97,400 European ancestry women, 63,892 European ancestry men, 5,829 European ancestry individuals, 10,500 African American/Afro-Caribbean ancestry women, 2,706 African American/Afro-Caribbean ancestry men, 1,030 Indian Asian ancestry women, 7,648 Indian Asian ancestry men, 1,793 Filipino ancestry women, 2,944 Hispanic/Latino ancestry women, 1,764 Hispanic/Latino ancestry men	21,496 European ancestry women, 24,385 European ancestry men, 118,364 European ancestry individuals, 2,326 African American/Afro-Caribbean ancestry women, 855 African American/Afro-Caribbean ancestry men	28443625	Genome-wide meta-analysis of 241,258 adults accounting for smoking behaviour identifies novel loci for obesity traits.	Justice AE	2017-04-26	Nat Commun
HMGA2	Waist circumference adjusted for BMI (joint analysis main effects and smoking interaction)	rs7970350	12	65966384	12q14.3	intergenic_variant	2e-06	97,400 European ancestry women, 63,892 European ancestry men, 5,829 European ancestry individuals, 10,500 African American/Afro-Caribbean ancestry women, 2,706 African American/Afro-Caribbean ancestry men, 1,030 Indian Asian ancestry women, 7,648 Indian Asian ancestry men, 1,793 Filipino ancestry women, 2,944 Hispanic/Latino ancestry women, 1,764 Hispanic/Latino ancestry men	21,496 European ancestry women, 24,385 European ancestry men, 118,364 European ancestry individuals, 2,326 African American/Afro-Caribbean ancestry women, 855 African American/Afro-Caribbean ancestry men	28443625	Genome-wide meta-analysis of 241,258 adults accounting for smoking behaviour identifies novel loci for obesity traits.	Justice AE	2017-04-26	Nat Commun
HMGA2	Waist circumference adjusted for BMI in non-smokers	rs7970350	12	65966384	12q14.3	intergenic_variant	1e-06	77,113 European ancestry women, 47,319 European ancestry men, 4,856 European ancestry individuals, 8,799 African American/Afro-Caribbean ancestry women, 1,803 African American/Afro-Caribbean ancestry men, 1,020 Indian Asian ancestry women, 6,691 Indian Asian ancestry men, 1,526 Filipino ancestry women, 2,469 Hispanic/Latino ancestry women, 1,318 Hispanic/Latino ancestry men	16,011 European ancestry women, 17,912 European ancestry men, 105,218 European ancestry individuals, 2,073 African American/Afro-Caribbean ancestry women, 647 African American/Afro-Caribbean ancestry men	28443625	Genome-wide meta-analysis of 241,258 adults accounting for smoking behaviour identifies novel loci for obesity traits.	Justice AE	2017-04-26	Nat Commun
HMGA2	Waist circumference adjusted for BMI in non-smokers	rs7970350	12	65966384	12q14.3	intergenic_variant	7e-06	77,113 European ancestry women, 47,319 European ancestry men, 4,856 European ancestry individuals, 8,799 African American/Afro-Caribbean ancestry women, 1,803 African American/Afro-Caribbean ancestry men, 1,020 Indian Asian ancestry women, 6,691 Indian Asian ancestry men, 1,526 Filipino ancestry women, 2,469 Hispanic/Latino ancestry women, 1,318 Hispanic/Latino ancestry men	16,011 European ancestry women, 17,912 European ancestry men, 105,218 European ancestry individuals, 2,073 African American/Afro-Caribbean ancestry women, 647 African American/Afro-Caribbean ancestry men	28443625	Genome-wide meta-analysis of 241,258 adults accounting for smoking behaviour identifies novel loci for obesity traits.	Justice AE	2017-04-26	Nat Commun
HMGA2	Type 2 diabetes	rs343092	12	65857160	12q14.3	non_coding_transcript_exon_variant	9e-09	8,284 African American cases, 15,543 African American controls	6,061 African American cases, 5,483 African American controls, 8,130 European ancestry cases, 38,987 European ancestry controls	25102180	Meta-analysis of genome-wide association studies in African Americans provides insights into the genetic architecture of type 2 diabetes.	Ng MC	2014-08-07	PLoS Genet
HMGA2	Type 2 diabetes	rs343092	12	65857160	12q14.3	non_coding_transcript_exon_variant	3e-12	8,284 African American cases, 15,543 African American controls	6,061 African American cases, 5,483 African American controls, 8,130 European ancestry cases, 38,987 European ancestry controls	25102180	Meta-analysis of genome-wide association studies in African Americans provides insights into the genetic architecture of type 2 diabetes.	Ng MC	2014-08-07	PLoS Genet
HMGA2	Hip circumference adjusted for BMI	rs1351394	12	65958046	12q14.3	3_prime_UTR_variant	5e-13	up to 56,910 European ancestry men, up to 86,570 European ancestry women	up to 36,570 European ancestry men, 30,172 European ancestry women, 915 Filipino ancestry men, 735 Filipino ancestry women, 2,351 African American/Afro-Caribbean ancestry men, 6,258 African American/Afro-Caribbean ancestry women, 2,285 South Asian ancestry men, 506 South Asian ancestry women, 195 Seychellois ancestry men, 266 Seychellois ancestry women	25673412	New genetic loci link adipose and insulin biology to body fat distribution.	Shungin D	2015-02-12	Nature
HMGA2	Hip circumference adjusted for BMI	rs1351394	12	65958046	12q14.3	3_prime_UTR_variant	2e-08	up to 56,910 European ancestry men, up to 86,570 European ancestry women	up to 36,570 European ancestry men, 30,172 European ancestry women, 915 Filipino ancestry men, 735 Filipino ancestry women, 2,351 African American/Afro-Caribbean ancestry men, 6,258 African American/Afro-Caribbean ancestry women, 2,285 South Asian ancestry men, 506 South Asian ancestry women, 195 Seychellois ancestry men, 266 Seychellois ancestry women	25673412	New genetic loci link adipose and insulin biology to body fat distribution.	Shungin D	2015-02-12	Nature
HMGA2	Hip circumference adjusted for BMI	rs1351394	12	65958046	12q14.3	3_prime_UTR_variant	8e-07	up to 56,910 European ancestry men, up to 86,570 European ancestry women	up to 36,570 European ancestry men, 30,172 European ancestry women, 915 Filipino ancestry men, 735 Filipino ancestry women, 2,351 African American/Afro-Caribbean ancestry men, 6,258 African American/Afro-Caribbean ancestry women, 2,285 South Asian ancestry men, 506 South Asian ancestry women, 195 Seychellois ancestry men, 266 Seychellois ancestry women	25673412	New genetic loci link adipose and insulin biology to body fat distribution.	Shungin D	2015-02-12	Nature
HMGA2	Height	rs1042725	12	65964567	12q14.3	3_prime_UTR_variant	2e-07	36,227 East Asian ancestry individuals	57,699 East Asian ancestry individuals	25429064	Meta-analysis of genome-wide association studies of adult height in East Asians identifies 17 novel loci.	He M	2014-11-26	Hum Mol Genet
HMGA2	Height	rs8756	12	65965972	12q14.3	3_prime_UTR_variant	5e-90	253,288 European ancestry individuals	80,067 European ancestry individuals	25282103	Defining the role of common variation in the genomic and biological architecture of adult human height.	Wood AR	2014-10-05	Nat Genet
HMGA2	Waist circumference adjusted for BMI (adjusted for smoking behaviour)	rs7970350	12	65966384	12q14.3	intergenic_variant	3e-07	97,400 European ancestry women, 63,892 European ancestry men, 5,829 European ancestry individuals, 10,500 African American/Afro-Caribbean ancestry women, 2,706 African American/Afro-Caribbean ancestry men, 1,030 Indian Asian ancestry women, 7,648 Indian Asian ancestry men, 1,793 Filipino ancestry women, 2,944 Hispanic/Latino ancestry women, 1,764 Hispanic/Latino ancestry men	21,496 European ancestry women, 24,385 European ancestry men, 118,364 European ancestry individuals, 2,326 African American/Afro-Caribbean ancestry women, 855 African American/Afro-Caribbean ancestry men	28443625	Genome-wide meta-analysis of 241,258 adults accounting for smoking behaviour identifies novel loci for obesity traits.	Justice AE	2017-04-26	Nat Commun
HMGA2	Type 2 diabetes	rs2261181	12	65818538	12q14.3	intron_variant	1e-09	6,377 European ancestry male cases, 5,794 European ancestry female cases, 22,243 European ancestry male controls, 34,619 European ancestry female controls	12,938 European ancestry male cases, 8,553 European ancestry female cases, 904 Pakistani ancestry male cases, 274 Pakistani ancestry female cases, 30,273 European ancestry male controls, 25,374 European ancestry female controls, 2,088 Pakistani ancestry male controls, 384 Pakistani ancestry female controls	22885922	Large-scale association analysis provides insights into the genetic architecture and pathophysiology of type 2 diabetes.	Morris AP	2012-09-01	Nat Genet
HMGA2	Type 2 diabetes	rs2261181	12	65818538	12q14.3	intron_variant	1e-07	6,377 European ancestry male cases, 5,794 European ancestry female cases, 22,243 European ancestry male controls, 34,619 European ancestry female controls	12,938 European ancestry male cases, 8,553 European ancestry female cases, 904 Pakistani ancestry male cases, 274 Pakistani ancestry female cases, 30,273 European ancestry male controls, 25,374 European ancestry female controls, 2,088 Pakistani ancestry male controls, 384 Pakistani ancestry female controls	22885922	Large-scale association analysis provides insights into the genetic architecture and pathophysiology of type 2 diabetes.	Morris AP	2012-09-01	Nat Genet
HMGA2	Waist circumference adjusted for body mass index	rs7970350	12	65966384	12q14.3	intergenic_variant	5e-07	up to 56,910 European ancestry men, up to 86,570 European ancestry women	up to 36,570 European ancestry men, 30,172 European ancestry women, 915 Filipino ancestry men, 735 Filipino ancestry women, 2,351 African American/Afro-Caribbean ancestry men, 6,258 African American/Afro-Caribbean ancestry women, 2,285 South Asian ancestry men, 506 South Asian ancestry women, 195 Seychellois ancestry men, 266 Seychellois ancestry women	25673412	New genetic loci link adipose and insulin biology to body fat distribution.	Shungin D	2015-02-12	Nature
HMGA2	Waist circumference adjusted for body mass index	rs7970350	12	65966384	12q14.3	intergenic_variant	4e-08	up to 56,910 European ancestry men, up to 86,570 European ancestry women	up to 36,570 European ancestry men, 30,172 European ancestry women, 915 Filipino ancestry men, 735 Filipino ancestry women, 2,351 African American/Afro-Caribbean ancestry men, 6,258 African American/Afro-Caribbean ancestry women, 2,285 South Asian ancestry men, 506 South Asian ancestry women, 195 Seychellois ancestry men, 266 Seychellois ancestry women	25673412	New genetic loci link adipose and insulin biology to body fat distribution.	Shungin D	2015-02-12	Nature
HMGA2	Hip circumference	rs1351394	12	65958046	12q14.3	3_prime_UTR_variant	6e-11	up to 56,910 European ancestry men, up to 86,570 European ancestry women	up to 36,570 European ancestry men, 30,172 European ancestry women, 915 Filipino ancestry men, 735 Filipino ancestry women, 2,351 African American/Afro-Caribbean ancestry men, 6,258 African American/Afro-Caribbean ancestry women, 2,285 South Asian ancestry men, 506 South Asian ancestry women, 195 Seychellois ancestry men, 266 Seychellois ancestry women	25673412	New genetic loci link adipose and insulin biology to body fat distribution.	Shungin D	2015-02-12	Nature
HMGA2	Hip circumference	rs1351394	12	65958046	12q14.3	3_prime_UTR_variant	4e-08	up to 56,910 European ancestry men, up to 86,570 European ancestry women	up to 36,570 European ancestry men, 30,172 European ancestry women, 915 Filipino ancestry men, 735 Filipino ancestry women, 2,351 African American/Afro-Caribbean ancestry men, 6,258 African American/Afro-Caribbean ancestry women, 2,285 South Asian ancestry men, 506 South Asian ancestry women, 195 Seychellois ancestry men, 266 Seychellois ancestry women	25673412	New genetic loci link adipose and insulin biology to body fat distribution.	Shungin D	2015-02-12	Nature
HMGA2	Type 2 diabetes	rs2358954	12	65985724	12q14.3	intergenic_variant	3e-06	19,693 European ancestry cases, 107,308 European ancestry controls, 6,952 East Asian ancestry cases, 11,865 East Asian ancestry controls, 5,561 South Asian ancestry cases, 14,458 South Asian ancestry controls, 1,804 Mexican ancestry cases, 779 Mexican ancestry controls		29358691	Re-analysis of public genetic data reveals a rare X-chromosomal variant associated with type 2 diabetes.	Bonas-Guarch S	2018-01-22	Nat Commun
HMGA2	Birth weight	rs1351394	12	65958046	12q14.3	3_prime_UTR_variant	2e-33	133,903 European ancestry individuals, 6,635 African American individuals, 420 Turkish ancestry individuals, 365 Moroccan ancestry individuals, 395 Surinamese ancestry individuals, 840 Chinese ancestry individuals.	9,799 European ancestry individuals, 1,449 Filipino ancestry individuals.	27680694	Genome-wide associations for birth weight and correlations with adult disease.	Horikoshi M	2016-10-13	Nature
HMGA2	Post bronchodilator FEV1/FVC ratio	rs11175944	12	65862615	12q14.3	intron_variant	5e-06	10,094 European ancestry current and former smoker individuals, 3,260 African American current and former smoker individuals, 178 current and former smoker individuals	NA	26634245	A genome-wide association study identifies risk loci for spirometric measures among smokers of European and African ancestry.	Lutz SM	2015-12-03	BMC Genet
HMGA2	Type 2 diabetes	rs1531343	12	65781114	12q14.3	intron_variant	5e-07	6,353 South Asian ancestry cases, 7,179 South Asian ancestry controls, 3,871 European ancestry cases, 16,427 European ancestry controls, 34,840 cases, 114,981 controls	7,888 South Asian ancestry cases, 20,679 South Asian ancestry controls, 387 European ancestry cases, 2,092 European ancestry controls, 19,998 East Asian ancestry cases, 30,983 East Asian ancestry controls	28869590	Identification of new susceptibility loci for type 2 diabetes and shared etiological pathways with coronary heart disease.	Zhao W	2017-09-04	Nat Genet
HMGA2	Type 2 diabetes	rs1531343	12	65781114	12q14.3	intron_variant	4e-06	6,353 South Asian ancestry cases, 7,179 South Asian ancestry controls, 3,871 European ancestry cases, 16,427 European ancestry controls, 34,840 cases, 114,981 controls	7,888 South Asian ancestry cases, 20,679 South Asian ancestry controls, 387 European ancestry cases, 2,092 European ancestry controls, 19,998 East Asian ancestry cases, 30,983 East Asian ancestry controls	28869590	Identification of new susceptibility loci for type 2 diabetes and shared etiological pathways with coronary heart disease.	Zhao W	2017-09-04	Nat Genet
HMGA2	Pulse pressure	rs7312464	12	65980467	12q14.3	intergenic_variant	5e-10	140,886 European ancestry individuals	190,318 European ancestry individuals	28135244	Genome-wide association analysis identifies novel blood pressure loci and offers biological insights into cardiovascular risk.	Warren HR	2017-01-30	Nat Genet
HMGA2	Primary tooth development (number of teeth)	rs12424086	12	65970729	12q14.3	intergenic_variant	4e-06	5,752 European ancestry related individuals	NA	20195514	Genome-wide association study reveals multiple loci associated with primary tooth development during infancy.	Pillas D	2010-02-26	PLoS Genet
HMGA2	Primary tooth development (time to first tooth eruption)	rs12424086	12	65970729	12q14.3	intergenic_variant	8e-06	5,919 European ancestry related individuals	NA	20195514	Genome-wide association study reveals multiple loci associated with primary tooth development during infancy.	Pillas D	2010-02-26	PLoS Genet
HMGA2	Energy expenditure	rs7138102	12	65960111	12q14.3	intron_variant	4e-08	5,461 European ancestry lean females, 2,726 European ancestry lean males, 6,563 European ancestry overweight or obese females, 4,020 European ancestry overweight or obese males.	NA	30071075	A genome-wide association study of energy intake and expenditure.	Jiang L	2018-08-02	PLoS One
HMGA2	Energy expenditure	rs7138102	12	65960111	12q14.3	intron_variant	2e-07	5,461 European ancestry lean females, 2,726 European ancestry lean males, 6,563 European ancestry overweight or obese females, 4,020 European ancestry overweight or obese males.	NA	30071075	A genome-wide association study of energy intake and expenditure.	Jiang L	2018-08-02	PLoS One
HMGA2	General cognitive ability	rs2272047	12	65842955	12q14.3	3_prime_UTR_variant	7e-06	4,896 European ancestry individuals	NR	24342994	Molecular genetic evidence for overlap between general cognitive ability and risk for schizophrenia: a report from the Cognitive Genomics consorTium (COGENT).	Lencz T	2014-02-01	Mol Psychiatry
HMGA2	Heel bone mineral density	rs1871674	12	65954354	12q14.3	3_prime_UTR_variant	9e-25	394,929 European ancestry individuals	NA	30048462	Identification of 613 new loci associated with heel bone mineral density and a polygenic risk score for bone mineral density, osteoporosis and fracture.	Kim SK	2018-07-26	PLoS One
KCNH8	Hip geometry	rs2053506	3	19334299	3p24.3	intron_variant	4e-06	Up to 1,094 individuals from 241 families	NA	17903296	Genome-wide association with bone mass and geometry in the Framingham Heart Study.	Kiel DP	2007-09-19	BMC Med Genet
KCNH8	Carotid plaque burden	rs1349287	3	19018373	3p24.3	intergenic_variant	1e-06	7,189 European ancestry individuals	NA	28282560	Genome-wide meta-analysis identifies novel loci of plaque burden in carotid artery.	Pott J	2017-02-24	Atherosclerosis
KCNH8	Chronic venous disease	rs727139	3	19293203	3p24.3	intron_variant	5e-11	323 German ancestry cases and 4,619 German ancestry controls	1,946 German ancestry cases and 3,146 German ancestry controls	28374850	Genome-wide association analysis for chronic venous disease identifies EFEMP1 and KCNH8 as susceptibility loci.	Ellinghaus E	2017-04-04	Sci Rep
KCNH8	Itch intensity from mosquito bite	rs6809854	3	18742931	3p24.3	intron_variant	1e-09	84,724 European ancestry individuals	NA	28199695	GWAS of self-reported mosquito bite size, itch intensity and attractiveness to mosquitoes implicates immune-related predisposition loci.	Jones AV	2017-04-01	Hum Mol Genet
MCTP2	Overweight status	rs12101726	15	94038713	15q26.2	intron_variant	2e-07	531 Bangladeshi ancestry overweight females, 1,269 Bangladeshi ancestry normal weight females, 338 Bangladeshi ancestry overweight males, 1,106 Bangladeshi ancestry normal weight males	NA	25133637	Genome-wide association studies and heritability estimates of body mass index related phenotypes in Bangladeshi adults.	Scannell Bryan M	2014-08-18	PLoS One
MCTP2	Chronic bronchitis and chronic obstructive pulmonary disease	rs12910412	15	94163844	15q26.2	intergenic_variant	5e-07	up to 1,662 European ancestry cases, up to 3,520 European ancestry smoker controls, 182 African American cases, 1,749 African American smoker controls	NA	25241909	Genetic susceptibility for chronic bronchitis in chronic obstructive pulmonary disease.	Lee JH	2014-09-21	Respir Res
MCTP2	Drug-induced liver injury (flucloxacillin)	rs4984390	15	94396279	15q26.2	intron_variant	4e-06	58 European ancestry cases, 282 European ancestry controls	NA	19483685	HLA-B*5701 genotype is a major determinant of drug-induced liver injury due to flucloxacillin.	Daly AK	2009-05-31	Nat Genet
MCTP2	Sudden cardiac arrest	rs1014922	15	94622351	15q26.2	intergenic_variant	3e-06	88 European ancestry cases, 517 European ancestry controls	NA	21658281	GWAS for discovery and replication of genetic loci associated with sudden cardiac arrest in patients with coronary artery disease.	Aouizerat BE	2011-06-10	BMC Cardiovasc Disord
MCTP2	Response to mTOR inhibitor (rapamycin)	rs17664713	15	94775357	15q26.2	intergenic_variant	5e-06	87 European ancestry individuals, 91 African American individuals, 94 Han Chinese ancestry individuals	NA	24009623	Genome-wide association study for biomarker identification of Rapamycin and Everolimus using a lymphoblastoid cell line system.	Jiang J	2013-08-30	Front Genet
MCTP2	Type 1 diabetes nephropathy	rs12437854	15	93598604	15q26.1	intron_variant	2e-09	Up to 2,916 European ancestry Type 1 Diabetes cases with nephropathy, 3,315 European ancestry Type 1 Diabetes cases without nephropathy	Up to 1,493 European ancestry Type 1 Diabetes cases with nephropathy, 3,191 European ancestry Type 1 Diabetes cases without nephropathy	23028342	New susceptibility loci associated with kidney disease in type 1 diabetes.	Sandholm N	2012-09-20	PLoS Genet
MCTP2	Cognitive performance	rs6496074	15	94968608	15q26.2	intron_variant	3e-06	Up to 813 European ancestry individuals, up to 167 East Asian ancestry individuals, up to 7 Hispanic/Latin American individuals, up to 74 South Asian ancestry individuals	NA	20125193	Common genetic variation and performance on standardized cognitive tests.	Cirulli ET	2010-02-03	Eur J Hum Genet
MCTP2	Bipolar disorder (body mass index interaction)	rs17541406	15	93346230	15q26.1	intron_variant	1e-06	388 European ancestry cases, 1,020 European ancestry controls	NA	24322204	Genome-wide association study of bipolar disorder accounting for effect of body mass index identifies a new risk allele in TCF7L2.	Winham SJ	2013-12-10	Mol Psychiatry
MCTP2	Hippocampal volume	rs8033195	15	94329457	15q26.2	intron_variant	5e-07	498 European ancestry older adult individuals	NA	25625606	Investigating the genetics of hippocampal volume in older adults without dementia.	Mather KA	2015-01-27	PLoS One
MCTP2	Stearic acid (18:0) levels	rs16949516	15	94775538	15q26.2	intergenic_variant	4e-06	8,961 European ancestry individuals		23362303	Genome-wide association study identifies novel loci associated with concentrations of four plasma phospholipid fatty acids in the de novo lipogenesis pathway: results from the Cohorts for Heart and Aging Research in Genomic Epidemiology (CHARGE) consortium.	Wu JH	2013-01-29	Circ Cardiovasc Genet
MCTP2	White matter hyperintensity burden	rs7173064	15	93727999	15q26.1	intron_variant	4e-07	17,936 European ancestry individuals, 1,943 African American ancestry individuals, 795 Hispanic individuals, 204 Chinese ancestry individuals, 201 Malay ancestry individuals	NA	25663218	Multiethnic genome-wide association study of cerebral white matter hyperintensities on MRI.	Verhaaren BF	2015-07-02	Circ Cardiovasc Genet
MCTP2	Motion sickness	rs62018380	15	94732688	15q26.2	intergenic_variant	2e-09	80,494 European ancestry individuals	NA	25628336	Genetic variants associated with motion sickness point to roles for inner ear development, neurological processes and glucose homeostasis.	Hromatka BS	2015-01-26	Hum Mol Genet
MCTP2	Body mass index	rs4984406	15	94725265	15q26.2	intergenic_variant	1e-06	up to 104,666 European ancestry male individuals, up to 132,115 European ancestry female individuals, 370 African American male individuals, 517 African American female individuals, 512 Hispanic male individuals, 764 Hispanic female individuals	up to 48,274 European ancestry male individuals, up to 39,864 European ancestry female individuals, 2,441 African American or Afro-Caribbean male individuals, 6,314 African American or Afro-Caribbean female individuals, 919 Filipino male individuals, 828 Filipino female individuals, 205 Seychelles male individuals, 287 Seychelles female individuals, 2,964 South Asian ancestry male individuals, 65…	25673413	Genetic studies of body mass index yield new insights for obesity biology.	Locke AE	2015-02-12	Nature
MCTP2	Body mass index	rs4984406	15	94725265	15q26.2	intergenic_variant	2e-07	up to 104,666 European ancestry male individuals, up to 132,115 European ancestry female individuals, 370 African American male individuals, 517 African American female individuals, 512 Hispanic male individuals, 764 Hispanic female individuals	up to 48,274 European ancestry male individuals, up to 39,864 European ancestry female individuals, 2,441 African American or Afro-Caribbean male individuals, 6,314 African American or Afro-Caribbean female individuals, 919 Filipino male individuals, 828 Filipino female individuals, 205 Seychelles male individuals, 287 Seychelles female individuals, 2,964 South Asian ancestry male individuals, 65…	25673413	Genetic studies of body mass index yield new insights for obesity biology.	Locke AE	2015-02-12	Nature
MCTP2	Body mass index	rs4984406	15	94725265	15q26.2	intergenic_variant	8e-08	up to 104,666 European ancestry male individuals, up to 132,115 European ancestry female individuals, 370 African American male individuals, 517 African American female individuals, 512 Hispanic male individuals, 764 Hispanic female individuals	up to 48,274 European ancestry male individuals, up to 39,864 European ancestry female individuals, 2,441 African American or Afro-Caribbean male individuals, 6,314 African American or Afro-Caribbean female individuals, 919 Filipino male individuals, 828 Filipino female individuals, 205 Seychelles male individuals, 287 Seychelles female individuals, 2,964 South Asian ancestry male individuals, 65…	25673413	Genetic studies of body mass index yield new insights for obesity biology.	Locke AE	2015-02-12	Nature
MCTP2	Copper levels	15:93911523	15	93911523	NA	NA	6e-06	949 European ancestry individuals	NA	26025379	Genome-wide association study of toxic metals and trace elements reveals novel associations.	Ng E	2015-05-29	Hum Mol Genet
MCTP2	Itch intensity from mosquito bite	rs80016369	15	94286053	15q26.2	intron_variant	2e-06	84,724 European ancestry individuals	NA	28199695	GWAS of self-reported mosquito bite size, itch intensity and attractiveness to mosquitoes implicates immune-related predisposition loci.	Jones AV	2017-04-01	Hum Mol Genet
MCTP2	Night sleep phenotypes	rs11074250	15	94088243	15q26.2	intron_variant	6e-06	941 European ancestry individuals	NA	27126917	Genome-wide association analysis of actigraphic sleep phenotypes in the LIFE Adult Study.	Spada J	2016-04-29	J Sleep Res
MCTP2	Bone ultrasound measurement (broadband ultrasound attenuation)	rs34408206	15	94361506	15q26.2	intron_variant	2e-07	1,268 whole genome sequenced European ancestry women, 8,880 European ancestry women, 6,479 European ancestry men	NA	28472463	Genome-wide association study meta-analysis for quantitative ultrasound parameters of bone identifies five novel loci for broadband ultrasound attenuation.	Mullin BH	2017-05-04	Hum Mol Genet
MED13L	Systolic blood pressure	rs11067763	12	115760536	12q24.21	intron_variant	6e-16	11,816 Han Chinese ancestry individuals	69,146 Han Chinese ancestry individuals	25249183	Genome-wide association study in Chinese identifies novel loci for blood pressure and hypertension.	Lu X	2014-09-23	Hum Mol Genet
MED13L	Diastolic blood pressure	rs11067763	12	115760536	12q24.21	intron_variant	2e-18	11,816 Han Chinese ancestry individuals	69,146 Han Chinese ancestry individuals	25249183	Genome-wide association study in Chinese identifies novel loci for blood pressure and hypertension.	Lu X	2014-09-23	Hum Mol Genet
MED13L	Hypertension	rs11067763	12	115760536	12q24.21	intron_variant	1e-07	5,065 Han Chinese ancestry cases, 4,404 Han Chinese ancestry controls	29,799 Han Chinese ancestry cases, 39,347 Han Chinese ancestry controls	25249183	Genome-wide association study in Chinese identifies novel loci for blood pressure and hypertension.	Lu X	2014-09-23	Hum Mol Genet
MED13L	Colorectal cancer	rs7315438	12	115453598	12q24.21	intergenic_variant	6e-06	2,906 European ancestry cases, 3,416 European ancestry controls	8,161 European ancestry cases, 9,101 European ancestry controls	21761138	Meta-analysis of new genome-wide association studies of colorectal cancer risk.	Peters U	2011-07-15	Hum Genet
MED13L	Lung function (FVC)	rs35506	12	115062886	12q24.21	intergenic_variant	1e-09	48,943 European ancestry individuals.	57,176 European ancestry individuals, 38,199 individuals.	28166213	Genome-wide association analyses for lung function and chronic obstructive pulmonary disease identify new loci and potential druggable targets.	Wain LV	2017-02-06	Nat Genet
MED13L	Left ventricular QRS voltage	rs7301743	12	114906756	12q24.21	intergenic_variant	8e-08	2,994 Japanese ancestry individuals	2,941 Japanese ancestry individuals	27195777	Genome-Wide Association Study of Absolute QRS Voltage Identifies Common Variants of TBX3 as Genetic Determinants of Left Ventricular Mass in a Healthy Japanese Population.	Sano M	2016-05-19	PLoS One
MED13L	Age-related hearing impairment (SNP x SNP interaction)	rs4301303 x rs10444487	6 x 12	40635318 x 116163253	6p21.1 x 12q24.21	intergenic_variant x intron_variant	7e-09	1,489 European ancestry individuals	NA	24939585	Genome-wide association analysis demonstrates the highly polygenic character of age-related hearing impairment.	Fransen E	2014-06-18	Eur J Hum Genet
MED13L	Cognitive decline rate in late mild cognitive impairment	rs150828104	12	116337891	12q24.21	intergenic_variant	3e-06	472 European ancestry cases, 47 cases	NA	26252872	Variations in the FRA10AC1 Fragile Site and 15q21 Are Associated with Cerebrospinal Fluid Aβ1-42 Level.	Li QS	2015-08-07	PLoS One
MED13L	Cognitive decline rate in late mild cognitive impairment	rs150828104	12	116337891	12q24.21	intergenic_variant	2e-07	472 European ancestry cases, 47 cases	NA	26252872	Variations in the FRA10AC1 Fragile Site and 15q21 Are Associated with Cerebrospinal Fluid Aβ1-42 Level.	Li QS	2015-08-07	PLoS One
MED13L	Diabetic kidney disease	rs7975752	12	115716849	12q24.21	intergenic_variant	2e-06	1,564 African American cases, 369 African American diabetic controls, 1,288 African American non-diabetic controls, 538 American Indian ancestry cases, 319 American Indian ancestry diabetic controls, 342 European ancestry cases, 404 European ancestry diabetic controls, 779 Mexican ancestry cases, 594 Mexican ancestry diabetic controls	950 African American cases, 50 African American diabetic controls, 1,887 African American non-diabetic controls, 471 American Indian ancestry cases, 340 American Indian ancestry diabetic controls, 486 American Indian ancestry non-diabetic controls, 582 European ancestry ancestry cases, 205 European ancestry diabetic controls, 2,568 European ancestry non-diabetic controls	26305897	Genome-Wide Association and Trans-ethnic Meta-Analysis for Advanced Diabetic Kidney Disease: Family Investigation of Nephropathy and Diabetes (FIND).	Iyengar SK	2015-08-25	PLoS Genet
MED13L	Systolic blood pressure	rs35443	12	115115073	12q24.21	intergenic_variant	5e-15	136,597 Japanese ancestry individuals	NA	29403010	Genetic analysis of quantitative traits in the Japanese population links cell types to complex human diseases.	Kanai M	2018-02-05	Nat Genet
MED13L	Diastolic blood pressure	rs35443	12	115115073	12q24.21	intergenic_variant	4e-13	136,615 Japanese ancestry individuals	NA	29403010	Genetic analysis of quantitative traits in the Japanese population links cell types to complex human diseases.	Kanai M	2018-02-05	Nat Genet
MED13L	Coronary artery calcified atherosclerotic plaque (130 HU threshold) in type 2 diabetes	rs111855470	12	115929576	12q24.21	intergenic_variant	3e-06	345 African American cases, 346 African American controls	137 African American cases, 68 African American controls	29221444	Genome-wide association study of coronary artery calcified atherosclerotic plaque in African Americans with type 2 diabetes.	Divers J	2017-12-08	BMC Genet
MED13L	Total body bone mineral density	rs73200209	12	116117981	12q24.21	intron_variant	3e-08	56,284 European ancestry individuals, up to 1,333 African American individuals, up to 9,328 admixed individuals	NA	29304378	Life-Course Genome-wide Association Study Meta-analysis of Total Body BMD and Assessment of Age-Specific Effects.	Medina-Gomez C	2018-01-04	Am J Hum Genet
MED13L	Educational attainment (MTAG)	rs7962636	12	116012201	12q24.21	intron_variant	2e-09	1,311,438 European ancestry individuals	NA	30038396	Gene discovery and polygenic prediction from a genome-wide association study of educational attainment in 1.1 million individuals.	Lee JJ	2018-07-23	Nat Genet
MED13L	Mean arterial pressure	rs35443	12	115115073	12q24.21	intergenic_variant	1e-16	136,482 Japanese ancestry individuals	NA	29403010	Genetic analysis of quantitative traits in the Japanese population links cell types to complex human diseases.	Kanai M	2018-02-05	Nat Genet
MED13L	Diastolic blood pressure x smoking status (current vs non-current) interaction (2df test)	rs11067762	12	115760409	12q24.21	intron_variant	7e-18	14,607 European ancestry current smokers, 65,935 European ancestry former and never smokers, 5,545 African ancestry current smokers, 21,571 African ancestry former and never smokers, 2,465 Asian ancestry current smokers, 10,973 Asian ancestry former and never smokers, 1,068 Hispanic current smokers, 7,737 Hispanic former and never smokers	48,198 European ancestry current smokers, 251,872 European ancestry former and never smokers, 1,971 African ancestry current smokers, 5,814 African ancestry former and never smokers, 29,485 Asian ancestry current smokers, 119,447 Asian ancestry former and never smokers, 3,737 Hispanic current smokers, 14,199 Hispanic former and never smokers	29455858	A Large-Scale Multi-ancestry Genome-wide Study Accounting for Smoking Behavior Identifies Multiple Significant Loci for Blood Pressure.	Sung YJ	2018-02-15	Am J Hum Genet
MED13L	Diastolic blood pressure x smoking status (current vs non-current) interaction (2df test)	rs11067762	12	115760409	12q24.21	intron_variant	6e-08	14,607 European ancestry current smokers, 65,935 European ancestry former and never smokers, 5,545 African ancestry current smokers, 21,571 African ancestry former and never smokers, 2,465 Asian ancestry current smokers, 10,973 Asian ancestry former and never smokers, 1,068 Hispanic current smokers, 7,737 Hispanic former and never smokers	48,198 European ancestry current smokers, 251,872 European ancestry former and never smokers, 1,971 African ancestry current smokers, 5,814 African ancestry former and never smokers, 29,485 Asian ancestry current smokers, 119,447 Asian ancestry former and never smokers, 3,737 Hispanic current smokers, 14,199 Hispanic former and never smokers	29455858	A Large-Scale Multi-ancestry Genome-wide Study Accounting for Smoking Behavior Identifies Multiple Significant Loci for Blood Pressure.	Sung YJ	2018-02-15	Am J Hum Genet
MED13L	Systolic blood pressure x smoking status (current vs non-current) interaction (2df test)	rs11067762	12	115760409	12q24.21	intron_variant	1e-14	14,607 European ancestry current smokers, 65,935 European ancestry former and never smokers, 5,545 African ancestry current smokers, 21,571 African ancestry former and never smokers, 2,465 Asian ancestry current smokers, 10,973 Asian ancestry former and never smokers, 1,068 Hispanic current smokers, 7,737 Hispanic former and never smokers	48,198 European ancestry current smokers, 251,872 European ancestry former and never smokers, 1,971 African ancestry current smokers, 5,814 African ancestry former and never smokers, 29,485 Asian ancestry current smokers, 119,447 Asian ancestry former and never smokers, 3,737 Hispanic current smokers, 14,199 Hispanic former and never smokers	29455858	A Large-Scale Multi-ancestry Genome-wide Study Accounting for Smoking Behavior Identifies Multiple Significant Loci for Blood Pressure.	Sung YJ	2018-02-15	Am J Hum Genet
MED13L	Systolic blood pressure x smoking status (current vs non-current) interaction (2df test)	rs11067762	12	115760409	12q24.21	intron_variant	7e-06	14,607 European ancestry current smokers, 65,935 European ancestry former and never smokers, 5,545 African ancestry current smokers, 21,571 African ancestry former and never smokers, 2,465 Asian ancestry current smokers, 10,973 Asian ancestry former and never smokers, 1,068 Hispanic current smokers, 7,737 Hispanic former and never smokers	48,198 European ancestry current smokers, 251,872 European ancestry former and never smokers, 1,971 African ancestry current smokers, 5,814 African ancestry former and never smokers, 29,485 Asian ancestry current smokers, 119,447 Asian ancestry former and never smokers, 3,737 Hispanic current smokers, 14,199 Hispanic former and never smokers	29455858	A Large-Scale Multi-ancestry Genome-wide Study Accounting for Smoking Behavior Identifies Multiple Significant Loci for Blood Pressure.	Sung YJ	2018-02-15	Am J Hum Genet
MED13L	Systolic blood pressure x smoking status (ever vs never) interaction (2df test)	rs11067762	12	115760409	12q24.21	intron_variant	1e-14	43,016 European ancestry ever smokers, 37,535 European ancestry never smokers, 12,693 African ancestry ever smokers, 13,121 African ancestry never smokers, 4,142 Asian ancestry ever smokers, 9,296 Asian ancestry never smokers, 3,228 Hispanic ever smokers, 5,577 Hispanic never smokers	139,127 European ancestry ever smokers, 145,914 European ancestry never smokers, 3,105 African ancestry ever smokers, 3,075 African ancestry never smokers, 70,335 Asian ancestry ever smokers, 78,597 Asian ancestry never smokers, 6,810 Hispanic ever smokers, 11,133 Hispanic never smokers	29455858	A Large-Scale Multi-ancestry Genome-wide Study Accounting for Smoking Behavior Identifies Multiple Significant Loci for Blood Pressure.	Sung YJ	2018-02-15	Am J Hum Genet
MED13L	Diastolic blood pressure x smoking status (ever vs never) interaction (2df test)	rs11067762	12	115760409	12q24.21	intron_variant	5e-18	43,016 European ancestry ever smokers, 37,535 European ancestry never smokers, 12,693 African ancestry ever smokers, 13,121 African ancestry never smokers, 4,142 Asian ancestry ever smokers, 9,296 Asian ancestry never smokers, 3,228 Hispanic ever smokers, 5,577 Hispanic never smokers	139,127 European ancestry ever smokers, 145,914 European ancestry never smokers, 3,105 African ancestry ever smokers, 3,075 African ancestry never smokers, 70,335 Asian ancestry ever smokers, 78,597 Asian ancestry never smokers, 6,810 Hispanic ever smokers, 11,133 Hispanic never smokers	29455858	A Large-Scale Multi-ancestry Genome-wide Study Accounting for Smoking Behavior Identifies Multiple Significant Loci for Blood Pressure.	Sung YJ	2018-02-15	Am J Hum Genet
MED13L	Diastolic blood pressure x smoking status (ever vs never) interaction (2df test)	rs11067762	12	115760409	12q24.21	intron_variant	1e-07	43,016 European ancestry ever smokers, 37,535 European ancestry never smokers, 12,693 African ancestry ever smokers, 13,121 African ancestry never smokers, 4,142 Asian ancestry ever smokers, 9,296 Asian ancestry never smokers, 3,228 Hispanic ever smokers, 5,577 Hispanic never smokers	139,127 European ancestry ever smokers, 145,914 European ancestry never smokers, 3,105 African ancestry ever smokers, 3,075 African ancestry never smokers, 70,335 Asian ancestry ever smokers, 78,597 Asian ancestry never smokers, 6,810 Hispanic ever smokers, 11,133 Hispanic never smokers	29455858	A Large-Scale Multi-ancestry Genome-wide Study Accounting for Smoking Behavior Identifies Multiple Significant Loci for Blood Pressure.	Sung YJ	2018-02-15	Am J Hum Genet
MED13L	Reaction time	rs58984824	12	116333266	12q24.21	intergenic_variant	2e-08	330,069 European ancestry individuals	NA	29844566	Study of 300,486 individuals identifies 148 independent genetic loci influencing general cognitive function.	Davies G	2018-05-29	Nat Commun
MED13L	Nose morphology	rs10744843	12	114974938	12q24.21	regulatory_region_variant	5e-08	5,643 Korean ancestry individuals	up to 1,940 Korean ancestry individuals	29921221	Identification of five novel genetic loci related to facial morphology by genome-wide association studies.	Cha S	2018-06-19	BMC Genomics
MED13L	Heel bone mineral density	rs17498550	12	116155542	12q24.21	intron_variant	1e-15	394,929 European ancestry individuals	NA	30048462	Identification of 613 new loci associated with heel bone mineral density and a polygenic risk score for bone mineral density, osteoporosis and fracture.	Kim SK	2018-07-26	PLoS One
MYLIP	LDL cholesterol	rs3757354	6	16127176	6p22.3	intergenic_variant	1e-11	95,454 European ancestry individuals	NA	20686565	Biological, clinical and population relevance of 95 loci for blood lipids.	Teslovich TM	2010-08-05	Nature
MYLIP	Cholesterol, total	rs3757354	6	16127176	6p22.3	intergenic_variant	3e-09	100,184 European ancestry individuals	NA	20686565	Biological, clinical and population relevance of 95 loci for blood lipids.	Teslovich TM	2010-08-05	Nature
MYLIP	LDL cholesterol	rs2142672	6	16196963	6p22.3	intergenic_variant	2e-08	up to 17,723 European ancestry individuals	up to 37,774 European ancestry individuals, up to 9,665 Indian Asian ancestry individuals	20864672	Genetic variants influencing circulating lipid levels and risk of coronary artery disease.	Waterworth DM	2010-09-23	Arterioscler Thromb Vasc Biol
MYLIP	Response to statins (LDL cholesterol change)	rs6924995	6	16161194	6p22.3	non_coding_transcript_exon_variant	5e-07	6,989 European ancestry individuals	NA	22331829	Genetic determinants of statin-induced low-density lipoprotein cholesterol reduction: the Justification for the Use of Statins in Prevention: an Intervention Trial Evaluating Rosuvastatin (JUPITER) trial.	Chasman DI	2012-02-13	Circ Cardiovasc Genet
MYLIP	LDL cholesterol	rs3757354	6	16127176	6p22.3	intergenic_variant	2e-17	94,595 European ancestry individuals	93,982 European ancestry individuals	24097068	Discovery and refinement of loci associated with lipid levels.	Willer CJ	2013-10-06	Nat Genet
MYLIP	Cholesterol, total	rs3757354	6	16127176	6p22.3	intergenic_variant	2e-15	94,595 European ancestry individuals	93,982 European ancestry individuals	24097068	Discovery and refinement of loci associated with lipid levels.	Willer CJ	2013-10-06	Nat Genet
MYLIP	Diisocyanate-induced asthma	rs9367895	6	16110152	6p22.3	regulatory_region_variant	1e-06	74 European ancestry cases, 824 European ancestry controls	NA	25918132	Genome-Wide Association Study Identifies Novel Loci Associated With Diisocyanate-Induced Occupational Asthma.	Yucesoy B	2015-04-26	Toxicol Sci
MYLIP	LDL cholesterol	rs3757354	6	16127176	6p22.3	intergenic_variant	2e-09	up 62,166 European ancestry individuals	NA	25961943	The impact of low-frequency and rare variants on lipid levels.	Surakka I	2015-05-11	Nat Genet
MYLIP	Major depressive disorder	rs10484358	6	16255812	6p22.3	intron_variant	1e-06	Up to 2,256 European ancestry cases	NA	23377640	Common genetic variation and antidepressant efficacy in major depressive disorder: a meta-analysis of three genome-wide pharmacogenetic studies.	GENDEP Investigators	2013-02-01	Am J Psychiatry
MYLIP	Coronary artery calcified atherosclerotic plaque (130 HU threshold) in type 2 diabetes	rs2294263	6	16108703	6p22.3	intergenic_variant	5e-06	345 African American cases, 346 African American controls	137 African American cases, 68 African American controls	29221444	Genome-wide association study of coronary artery calcified atherosclerotic plaque in African Americans with type 2 diabetes.	Divers J	2017-12-08	BMC Genet
MYLIP	LDL cholesterol levels	rs2294261	6	16108932	6p22.3	intergenic_variant	8e-17	32,285 East Asian ancestry individuals, 173,082 European ancestry individuals	8,478 Chinese ancestry individuals	28334899	Association analyses of East Asian individuals and trans-ancestry analyses with European individuals reveal new loci associated with cholesterol and triglyceride levels.	Spracklen CN	2017-02-21	Hum Mol Genet
MYLIP	Total cholesterol levels	rs3757354	6	16127176	6p22.3	intergenic_variant	8e-13	32,576 East Asian ancestry individuals, 187,365 European ancestry individuals	10,855 Chinese ancestry individuals	28334899	Association analyses of East Asian individuals and trans-ancestry analyses with European individuals reveal new loci associated with cholesterol and triglyceride levels.	Spracklen CN	2017-02-21	Hum Mol Genet
MYLIP	Femoral neck bone mineral density	rs4712266	6	15936059	6p22.3	intergenic_variant	9e-06	2,286 European ancestry individuals	NA	30172743	Assessing the genetic correlations between early growth parameters and bone mineral density: A polygenic risk score analysis.	Liang X	2018-08-30	Bone
NDUFA11	Heart rate variability traits (SDNN)	rs12982903	19	5872392	19p13.3	intron_variant	7e-16	13,184 HIspanic/Latino individuals	7,073 European ancestry individuals, 2,908 African American individuals	28610988	Genome-wide association study of heart rate and its variability in Hispanic/Latino cohorts.	Kerr KF	2017-06-10	Heart Rhythm
NDUFA11	Heart rate variability traits (SDNN)	rs12974440	19	5894375	19p13.3	intron_variant	2e-23	27,850 European ancestry individuals	24,125 European ancestry individuals, 11,234 Hispanic/Latino individuals, 6,899 African American individuals	28613276	Genetic loci associated with heart rate variability and their effects on cardiac disease risk.	Nolte IM	2017-06-14	Nat Commun
NDUFA11	Heart rate variability traits (SDNN)	rs12980262	19	5893047	19p13.3	missense_variant	2e-23	27,850 European ancestry individuals	24,125 European ancestry individuals, 11,234 Hispanic/Latino individuals, 6,899 African American individuals	28613276	Genetic loci associated with heart rate variability and their effects on cardiac disease risk.	Nolte IM	2017-06-14	Nat Commun
NDUFA11	Heart rate variability traits (SDNN)	rs12980262	19	5893047	19p13.3	missense_variant	2e-24	27,850 European ancestry individuals	24,125 European ancestry individuals, 11,234 Hispanic/Latino individuals, 6,899 African American individuals	28613276	Genetic loci associated with heart rate variability and their effects on cardiac disease risk.	Nolte IM	2017-06-14	Nat Commun
NDUFA11	Heart rate variability traits (RMSSD)	rs12974440	19	5894375	19p13.3	intron_variant	4e-46	26,523 European ancestry individuals	20,429 European ancestry individuals, 11,234 Hispanic/Latino individuals, 6,895 African American individuals	28613276	Genetic loci associated with heart rate variability and their effects on cardiac disease risk.	Nolte IM	2017-06-14	Nat Commun
NDUFA11	Heart rate variability traits (RMSSD)	rs12974991	19	5894573	19p13.3	intron_variant	2e-63	26,523 European ancestry individuals	20,429 European ancestry individuals, 11,234 Hispanic/Latino individuals, 6,895 African American individuals	28613276	Genetic loci associated with heart rate variability and their effects on cardiac disease risk.	Nolte IM	2017-06-14	Nat Commun
NDUFA11	Heart rate variability traits (pvRSA/HF)	rs12974440	19	5894375	19p13.3	intron_variant	5e-41	24,088 European ancestry individuals	9,377 European ancestry individuals, 404 Hispanic/Latino individuals, 1,901 African American individuals	28613276	Genetic loci associated with heart rate variability and their effects on cardiac disease risk.	Nolte IM	2017-06-14	Nat Commun
NDUFA11	Heart rate variability traits (pvRSA/HF)	rs12974991	19	5894573	19p13.3	intron_variant	2e-41	24,088 European ancestry individuals	9,377 European ancestry individuals, 404 Hispanic/Latino individuals, 1,901 African American individuals	28613276	Genetic loci associated with heart rate variability and their effects on cardiac disease risk.	Nolte IM	2017-06-14	Nat Commun
NEGR1	Body mass index	rs2815752	1	72346757	1p31.1	intergenic_variant	2e-22	Up to 123,865 European ancestry individuals	Up to 125,931 European ancestry individuals	20935630	Association analyses of 249,796 individuals reveal 18 new loci associated with body mass index.	Speliotes EK	2010-10-10	Nat Genet
NEGR1	Hemostatic factors and hematological phenotypes	rs10493485	1	71605446	1p31.1	intron_variant	2e-06	Up to 1,062 European ancestry individuals	NA	17903294	Genome-wide association and linkage analyses of hemostatic factors and hematological phenotypes in the Framingham Heart Study.	Yang Q	2007-09-19	BMC Med Genet
NEGR1	Systemic lupus erythematosus	rs12141391	1	71808790	1p31.1	intron_variant	7e-06	1,311 European ancestry cases, 3,340 European ancestry controls	793 European ancestry cases, 857 European ancestry controls	18204098	Association of systemic lupus erythematosus with C8orf13-BLK and ITGAM-ITGAX.	Hom G	2008-01-20	N Engl J Med
NEGR1	Body mass index	rs2815752	1	72346757	1p31.1	intergenic_variant	6e-08	32,387 European ancestry individuals	59,082 European ancestry individuals	19079261	Six new loci associated with body mass index highlight a neuronal influence on body weight regulation.	Willer CJ	2008-12-14	Nat Genet
NEGR1	Obesity	rs2568958	1	72299433	1p31.1	intergenic_variant	4e-16	93,015 European ancestry overweight individuals, 32,858 European ancestry class I obese individuals, 9,889 European ancestry class II obese individuals, 2,896 European ancestry class III obese individuals, up to 65,840 European ancestry controls	65,332 European ancestry overweight individuals, 22,373 European ancestry class I obese individuals, 5,476 European ancestry class II obese individuals, 1,162 European ancestry class III obese individuals, up to 39,294 European ancestry controls	23563607	Genome-wide meta-analysis identifies 11 new loci for anthropometric traits and provides insights into genetic architecture.	Berndt SI	2013-04-07	Nat Genet
NEGR1	Educational attainment	rs12134600	1	72170313	1p31.1	intron_variant	6e-08	106,736 European ancestry individuals	NA	25201988	Common genetic variants associated with cognitive performance identified using the proxy-phenotype method.	Rietveld CA	2014-09-08	Proc Natl Acad Sci U S A
NEGR1	Subcutaneous adipose tissue	rs990871	1	72358030	1p31.1	intergenic_variant	4e-06	5,560 European ancestry female individuals, 4,997 European ancestry male individuals	NA	22589738	Genome-wide association for abdominal subcutaneous and visceral adipose reveals a novel locus for visceral fat in women.	Fox CS	2012-05-10	PLoS Genet
NEGR1	Body mass index	rs10789336	1	72372723	1p31.1	intergenic_variant	1e-06	Up to 13,627 European ancestry individuals	Up to 16,253 European ancestry individuals	23669352	Genome-wide analysis of BMI in adolescents and young adults reveals additional insight into the effects of genetic loci over the life course.	Graff M	2013-05-12	Hum Mol Genet
NEGR1	Obesity	rs7531118	1	72371556	1p31.1	intergenic_variant	2e-17	93,015 European ancestry overweight individuals, 32,858 European ancestry class I obese individuals, 9,889 European ancestry class II obese individuals, 2,896 European ancestry class III obese individuals, up to 65,840 European ancestry controls	65,332 European ancestry overweight individuals, 22,373 European ancestry class I obese individuals, 5,476 European ancestry class II obese individuals, 1,162 European ancestry class III obese individuals, up to 39,294 European ancestry controls	23563607	Genome-wide meta-analysis identifies 11 new loci for anthropometric traits and provides insights into genetic architecture.	Berndt SI	2013-04-07	Nat Genet
NEGR1	Obesity	rs3101336	1	72285502	1p31.1	intergenic_variant	1e-13	93,015 European ancestry overweight individuals, 32,858 European ancestry class I obese individuals, 9,889 European ancestry class II obese individuals, 2,896 European ancestry class III obese individuals, up to 65,840 European ancestry controls	65,332 European ancestry overweight individuals, 22,373 European ancestry class I obese individuals, 5,476 European ancestry class II obese individuals, 1,162 European ancestry class III obese individuals, up to 39,294 European ancestry controls	23563607	Genome-wide meta-analysis identifies 11 new loci for anthropometric traits and provides insights into genetic architecture.	Berndt SI	2013-04-07	Nat Genet
NEGR1	Body mass index	rs2568958	1	72299433	1p31.1	intergenic_variant	2e-14	7,962 European ancestry high body mass index individuals, 8,106 European ancestry low body mass index individuals	4,900 European ancestry high body mass index individuals, 4,891 European ancestry low body mass index individuals	23563607	Genome-wide meta-analysis identifies 11 new loci for anthropometric traits and provides insights into genetic architecture.	Berndt SI	2013-04-07	Nat Genet
NEGR1	Educational attainment (college completion)	rs34305371	1	72267927	1p31.1	intron_variant	4e-12	280,007 European ancestry individuals	NA	27225129	Genome-wide association study identifies 74 loci associated with educational attainment.	Okbay A	2016-05-26	Nature
NEGR1	Gestational age at birth in premature rupture of membrane-initiated deliveries (maternal effect)	rs17091269	1	71484220	1p31.1	intron_variant	6e-06	336 Norwegian ancestry mothers	NA	27490719	Literature-Informed Analysis of a Genome-Wide Association Study of Gestational Age in Norwegian Women and Children Suggests Involvement of Inflammatory Pathways.	Bacelis J	2016-08-04	PLoS One
NEGR1	Educational attainment (years of education)	rs12143094	1	71639693	1p31.1	intron_variant	3e-09	405,072 European ancestry individuals	NA	27225129	Genome-wide association study identifies 74 loci associated with educational attainment.	Okbay A	2016-05-26	Nature
NEGR1	Educational attainment (years of education)	rs34305371	1	72267927	1p31.1	intron_variant	2e-20	405,072 European ancestry individuals	NA	27225129	Genome-wide association study identifies 74 loci associated with educational attainment.	Okbay A	2016-05-26	Nature
NEGR1	Coenzyme Q10 levels	rs55927656	1	71926952	1p31.1	intron_variant	7e-06	up to 1,300 European ancestry individuals	NA	27149984	Genome-wide association study of serum coenzyme Q10 levels identifies susceptibility loci linked to neuronal diseases.	Degenhardt F	2016-05-05	Hum Mol Genet
NEGR1	Intelligence	rs66495454	1	72282885	1p31.1	regulatory_region_variant	9e-09	up to 58,799 European ancestry adults, up to 19,509 European ancestry children	NA	28530673	Genome-wide association meta-analysis of 78,308 individuals identifies new loci and genes influencing human intelligence.	Sniekers S	2017-05-22	Nat Genet
NEGR1	Venlafaxine response in generalised anxiety disorder (HAMA-A score reduction after 24 weeks)	rs977145	1	71463606	1p31.1	intron_variant	7e-06	98 European ancestry individuals	NA	28437668	Genome-wide association study of treatment response to venlafaxine XR in generalized anxiety disorder.	Jung J	2017-04-14	Psychiatry Res
NEGR1	Facial morphology (factor 13, vertical position of alar curvature relative to upper lip)	rs116133561	1	71353465	1p31.1	intron_variant	7e-07	2,187 European ancestry individuals	NA	28441456	Genome-wide association study of facial morphology reveals novel associations with FREM1 and PARK2.	Lee MK	2017-04-25	PLoS One
NEGR1	Childhood body mass index	rs2590942	1	72419598	1p31.1	intergenic_variant	2e-07	34,744 European ancestry children	11,313 European ancestry children	26604143	Genome-wide association analysis identifies three new susceptibility loci for childhood body mass index.	Felix JF	2015-11-24	Hum Mol Genet
NEGR1	Weight	rs2568958	1	72299433	1p31.1	intergenic_variant	2e-08	72,598 European ancestry individuals, 1,160 African American individuals	Up to 11,036 European ancestry individuals, 32,615 individuals	19079260	Genome-wide association yields new sequence variants at seven loci that associate with measures of obesity.	Thorleifsson G	2008-12-14	Nat Genet
NEGR1	Body mass index	rs2568958	1	72299433	1p31.1	intergenic_variant	1e-11	72,598 European ancestry individuals, 1,160 African American individuals	Up to 11,036 European ancestry individuals, 32,615 individuals	19079260	Genome-wide association yields new sequence variants at seven loci that associate with measures of obesity.	Thorleifsson G	2008-12-14	Nat Genet
NEGR1	Schizophrenia	rs7531932	1	71668902	1p31.1	intron_variant	4e-06	592 Ashkenazi Jewish ancestry cases, 505 Ashkenazi Jewish ancestry controls, 36,989 cases, 113,075 controls	NA	26198764	Genome-wide association study of schizophrenia in Ashkenazi Jews.	Goes FS	2015-07-21	Am J Med Genet B Neuropsychiatr Genet
NEGR1	Body mass index (joint analysis main effects and physical activity interaction)	rs11209951	1	72371807	1p31.1	intergenic_variant	8e-11	2,518 African American women, 86,278 European ancestry women, 1,773 Filipino ancestry women, 1,030 Indian ancestry women, 1,457 African American men, 55,137 European ancestry men, 7,648 Indian ancestry men, 5,527 European ancestry individuals	6,244 African American women, 17,531 European ancestry women, 329 African American men, 19,956 European ancestry men	28448500	Genome-wide physical activity interactions in adiposity - A meta-analysis of 200,452 adults.	Graff M	2017-04-27	PLoS Genet
NEGR1	Body mass index (joint analysis main effects and physical activity interaction)	rs7550173	1	72478934	1p31.1	intergenic_variant	4e-06	2,518 African American women, 86,278 European ancestry women, 1,773 Filipino ancestry women, 1,030 Indian ancestry women, 1,457 African American men, 55,137 European ancestry men, 7,648 Indian ancestry men, 5,527 European ancestry individuals	6,244 African American women, 17,531 European ancestry women, 329 African American men, 19,956 European ancestry men	28448500	Genome-wide physical activity interactions in adiposity - A meta-analysis of 200,452 adults.	Graff M	2017-04-27	PLoS Genet
NEGR1	Body mass index (joint analysis main effects and physical activity interaction)	rs11209951	1	72371807	1p31.1	intergenic_variant	7e-16	2,518 African American women, 86,278 European ancestry women, 1,773 Filipino ancestry women, 1,030 Indian ancestry women, 1,457 African American men, 55,137 European ancestry men, 7,648 Indian ancestry men, 5,527 European ancestry individuals	6,244 African American women, 17,531 European ancestry women, 329 African American men, 19,956 European ancestry men	28448500	Genome-wide physical activity interactions in adiposity - A meta-analysis of 200,452 adults.	Graff M	2017-04-27	PLoS Genet
NEGR1	Body mass index (joint analysis main effects and physical activity interaction)	rs7550173	1	72478934	1p31.1	intergenic_variant	8e-12	2,518 African American women, 86,278 European ancestry women, 1,773 Filipino ancestry women, 1,030 Indian ancestry women, 1,457 African American men, 55,137 European ancestry men, 7,648 Indian ancestry men, 5,527 European ancestry individuals	6,244 African American women, 17,531 European ancestry women, 329 African American men, 19,956 European ancestry men	28448500	Genome-wide physical activity interactions in adiposity - A meta-analysis of 200,452 adults.	Graff M	2017-04-27	PLoS Genet
NEGR1	Body mass index (joint analysis main effects and physical activity interaction)	rs11209951	1	72371807	1p31.1	intergenic_variant	6e-08	2,518 African American women, 86,278 European ancestry women, 1,773 Filipino ancestry women, 1,030 Indian ancestry women, 1,457 African American men, 55,137 European ancestry men, 7,648 Indian ancestry men, 5,527 European ancestry individuals	6,244 African American women, 17,531 European ancestry women, 329 African American men, 19,956 European ancestry men	28448500	Genome-wide physical activity interactions in adiposity - A meta-analysis of 200,452 adults.	Graff M	2017-04-27	PLoS Genet
NEGR1	Body mass index (joint analysis main effects and physical activity interaction)	rs7550173	1	72478934	1p31.1	intergenic_variant	2e-10	2,518 African American women, 86,278 European ancestry women, 1,773 Filipino ancestry women, 1,030 Indian ancestry women, 1,457 African American men, 55,137 European ancestry men, 7,648 Indian ancestry men, 5,527 European ancestry individuals	6,244 African American women, 17,531 European ancestry women, 329 African American men, 19,956 European ancestry men	28448500	Genome-wide physical activity interactions in adiposity - A meta-analysis of 200,452 adults.	Graff M	2017-04-27	PLoS Genet
NEGR1	Body mass index (joint analysis main effects and physical activity interaction)	rs11209951	1	72371807	1p31.1	intergenic_variant	6e-10	2,518 African American women, 86,278 European ancestry women, 1,773 Filipino ancestry women, 1,030 Indian ancestry women, 1,457 African American men, 55,137 European ancestry men, 7,648 Indian ancestry men, 5,527 European ancestry individuals	6,244 African American women, 17,531 European ancestry women, 329 African American men, 19,956 European ancestry men	28448500	Genome-wide physical activity interactions in adiposity - A meta-analysis of 200,452 adults.	Graff M	2017-04-27	PLoS Genet
NEGR1	Body mass index (joint analysis main effects and physical activity interaction)	rs11209951	1	72371807	1p31.1	intergenic_variant	1e-15	2,518 African American women, 86,278 European ancestry women, 1,773 Filipino ancestry women, 1,030 Indian ancestry women, 1,457 African American men, 55,137 European ancestry men, 7,648 Indian ancestry men, 5,527 European ancestry individuals	6,244 African American women, 17,531 European ancestry women, 329 African American men, 19,956 European ancestry men	28448500	Genome-wide physical activity interactions in adiposity - A meta-analysis of 200,452 adults.	Graff M	2017-04-27	PLoS Genet
NEGR1	Body mass index (joint analysis main effects and physical activity interaction)	rs7550173	1	72478934	1p31.1	intergenic_variant	9e-12	2,518 African American women, 86,278 European ancestry women, 1,773 Filipino ancestry women, 1,030 Indian ancestry women, 1,457 African American men, 55,137 European ancestry men, 7,648 Indian ancestry men, 5,527 European ancestry individuals	6,244 African American women, 17,531 European ancestry women, 329 African American men, 19,956 European ancestry men	28448500	Genome-wide physical activity interactions in adiposity - A meta-analysis of 200,452 adults.	Graff M	2017-04-27	PLoS Genet
NEGR1	Peripheral arterial disease (traffic-related air pollution interaction)	rs6678735	1	71997450	1p31.1	intron_variant	6e-06	104 European ancestry cases, 1,519 European ancestry controls, 34 African American cases, 520 African American controls	NA	27082954	Genetic Variants in the Bone Morphogenic Protein Gene Family Modify the Association between Residential Exposure to Traffic and Peripheral Arterial Disease.	Ward-Caviness CK	2016-04-15	PLoS One
NEGR1	Body mass index	rs11209951	1	72371807	1p31.1	intergenic_variant	7e-16	2,518 African American women, 86,278 European ancestry women, 1,773 Filipino ancestry women, 1,030 Indian ancestry women, 1,457 African American men, 55,137 European ancestry men, 7,648 Indian ancestry men, 5,527 European ancestry individuals	6,244 African American women, 17,531 European ancestry women, 329 African American men, 19,956 European ancestry men	28448500	Genome-wide physical activity interactions in adiposity - A meta-analysis of 200,452 adults.	Graff M	2017-04-27	PLoS Genet
NEGR1	Body mass index	rs7550173	1	72478934	1p31.1	intergenic_variant	4e-13	2,518 African American women, 86,278 European ancestry women, 1,773 Filipino ancestry women, 1,030 Indian ancestry women, 1,457 African American men, 55,137 European ancestry men, 7,648 Indian ancestry men, 5,527 European ancestry individuals	6,244 African American women, 17,531 European ancestry women, 329 African American men, 19,956 European ancestry men	28448500	Genome-wide physical activity interactions in adiposity - A meta-analysis of 200,452 adults.	Graff M	2017-04-27	PLoS Genet
NEGR1	Body mass index	rs11209951	1	72371807	1p31.1	intergenic_variant	8e-08	2,518 African American women, 86,278 European ancestry women, 1,773 Filipino ancestry women, 1,030 Indian ancestry women, 1,457 African American men, 55,137 European ancestry men, 7,648 Indian ancestry men, 5,527 European ancestry individuals	6,244 African American women, 17,531 European ancestry women, 329 African American men, 19,956 European ancestry men	28448500	Genome-wide physical activity interactions in adiposity - A meta-analysis of 200,452 adults.	Graff M	2017-04-27	PLoS Genet
NEGR1	Body mass index	rs7550173	1	72478934	1p31.1	intergenic_variant	4e-09	2,518 African American women, 86,278 European ancestry women, 1,773 Filipino ancestry women, 1,030 Indian ancestry women, 1,457 African American men, 55,137 European ancestry men, 7,648 Indian ancestry men, 5,527 European ancestry individuals	6,244 African American women, 17,531 European ancestry women, 329 African American men, 19,956 European ancestry men	28448500	Genome-wide physical activity interactions in adiposity - A meta-analysis of 200,452 adults.	Graff M	2017-04-27	PLoS Genet
NEGR1	Body mass index	rs11209951	1	72371807	1p31.1	intergenic_variant	3e-16	2,518 African American women, 86,278 European ancestry women, 1,773 Filipino ancestry women, 1,030 Indian ancestry women, 1,457 African American men, 55,137 European ancestry men, 7,648 Indian ancestry men, 5,527 European ancestry individuals	6,244 African American women, 17,531 European ancestry women, 329 African American men, 19,956 European ancestry men	28448500	Genome-wide physical activity interactions in adiposity - A meta-analysis of 200,452 adults.	Graff M	2017-04-27	PLoS Genet
NEGR1	Body mass index	rs7550173	1	72478934	1p31.1	intergenic_variant	7e-13	2,518 African American women, 86,278 European ancestry women, 1,773 Filipino ancestry women, 1,030 Indian ancestry women, 1,457 African American men, 55,137 European ancestry men, 7,648 Indian ancestry men, 5,527 European ancestry individuals	6,244 African American women, 17,531 European ancestry women, 329 African American men, 19,956 European ancestry men	28448500	Genome-wide physical activity interactions in adiposity - A meta-analysis of 200,452 adults.	Graff M	2017-04-27	PLoS Genet
NEGR1	Body mass index	rs11209951	1	72371807	1p31.1	intergenic_variant	7e-11	2,518 African American women, 86,278 European ancestry women, 1,773 Filipino ancestry women, 1,030 Indian ancestry women, 1,457 African American men, 55,137 European ancestry men, 7,648 Indian ancestry men, 5,527 European ancestry individuals	6,244 African American women, 17,531 European ancestry women, 329 African American men, 19,956 European ancestry men	28448500	Genome-wide physical activity interactions in adiposity - A meta-analysis of 200,452 adults.	Graff M	2017-04-27	PLoS Genet
NEGR1	Body mass index	rs7550173	1	72478934	1p31.1	intergenic_variant	2e-06	2,518 African American women, 86,278 European ancestry women, 1,773 Filipino ancestry women, 1,030 Indian ancestry women, 1,457 African American men, 55,137 European ancestry men, 7,648 Indian ancestry men, 5,527 European ancestry individuals	6,244 African American women, 17,531 European ancestry women, 329 African American men, 19,956 European ancestry men	28448500	Genome-wide physical activity interactions in adiposity - A meta-analysis of 200,452 adults.	Graff M	2017-04-27	PLoS Genet
NEGR1	Body mass index	rs11209951	1	72371807	1p31.1	intergenic_variant	6e-09	2,518 African American women, 86,278 European ancestry women, 1,773 Filipino ancestry women, 1,030 Indian ancestry women, 1,457 African American men, 55,137 European ancestry men, 7,648 Indian ancestry men, 5,527 European ancestry individuals	6,244 African American women, 17,531 European ancestry women, 329 African American men, 19,956 European ancestry men	28448500	Genome-wide physical activity interactions in adiposity - A meta-analysis of 200,452 adults.	Graff M	2017-04-27	PLoS Genet
NEGR1	Body mass index	rs7550173	1	72478934	1p31.1	intergenic_variant	3e-11	2,518 African American women, 86,278 European ancestry women, 1,773 Filipino ancestry women, 1,030 Indian ancestry women, 1,457 African American men, 55,137 European ancestry men, 7,648 Indian ancestry men, 5,527 European ancestry individuals	6,244 African American women, 17,531 European ancestry women, 329 African American men, 19,956 European ancestry men	28448500	Genome-wide physical activity interactions in adiposity - A meta-analysis of 200,452 adults.	Graff M	2017-04-27	PLoS Genet
NEGR1	Body mass index	rs7531118	1	72371556	1p31.1	intergenic_variant	8e-10	2,518 African American women, 86,278 European ancestry women, 1,773 Filipino ancestry women, 1,030 Indian ancestry women, 1,457 African American men, 55,137 European ancestry men, 7,648 Indian ancestry men, 5,527 European ancestry individuals	6,244 African American women, 17,531 European ancestry women, 329 African American men, 19,956 European ancestry men	28448500	Genome-wide physical activity interactions in adiposity - A meta-analysis of 200,452 adults.	Graff M	2017-04-27	PLoS Genet
NEGR1	Body mass index in physically active individuals	rs11209951	1	72371807	1p31.1	intergenic_variant	2e-07	1,957 African American women, 1,773 Filipino ancestry women, 305 Indian ancestry women, 67,609 European ancestry women, 1,206 African American men, 2,029 Indian ancestry men, 43,399 European ancestry men, at least 4,819 European ancestry individuals	4,807 African American women, 12,347 European ancestry women, 265 African American men, 14,540 European ancestry men	28448500	Genome-wide physical activity interactions in adiposity - A meta-analysis of 200,452 adults.	Graff M	2017-04-27	PLoS Genet
NEGR1	Body mass index in physically active individuals	rs11209951	1	72371807	1p31.1	intergenic_variant	2e-11	1,957 African American women, 1,773 Filipino ancestry women, 305 Indian ancestry women, 67,609 European ancestry women, 1,206 African American men, 2,029 Indian ancestry men, 43,399 European ancestry men, at least 4,819 European ancestry individuals	4,807 African American women, 12,347 European ancestry women, 265 African American men, 14,540 European ancestry men	28448500	Genome-wide physical activity interactions in adiposity - A meta-analysis of 200,452 adults.	Graff M	2017-04-27	PLoS Genet
NEGR1	Body mass index in physically active individuals	rs7550173	1	72478934	1p31.1	intergenic_variant	2e-10	1,957 African American women, 1,773 Filipino ancestry women, 305 Indian ancestry women, 67,609 European ancestry women, 1,206 African American men, 2,029 Indian ancestry men, 43,399 European ancestry men, at least 4,819 European ancestry individuals	4,807 African American women, 12,347 European ancestry women, 265 African American men, 14,540 European ancestry men	28448500	Genome-wide physical activity interactions in adiposity - A meta-analysis of 200,452 adults.	Graff M	2017-04-27	PLoS Genet
NEGR1	Body mass index in physically active individuals	rs11209951	1	72371807	1p31.1	intergenic_variant	2e-06	1,957 African American women, 1,773 Filipino ancestry women, 305 Indian ancestry women, 67,609 European ancestry women, 1,206 African American men, 2,029 Indian ancestry men, 43,399 European ancestry men, at least 4,819 European ancestry individuals	4,807 African American women, 12,347 European ancestry women, 265 African American men, 14,540 European ancestry men	28448500	Genome-wide physical activity interactions in adiposity - A meta-analysis of 200,452 adults.	Graff M	2017-04-27	PLoS Genet
NEGR1	Body mass index in physically active individuals	rs7550173	1	72478934	1p31.1	intergenic_variant	2e-10	1,957 African American women, 1,773 Filipino ancestry women, 305 Indian ancestry women, 67,609 European ancestry women, 1,206 African American men, 2,029 Indian ancestry men, 43,399 European ancestry men, at least 4,819 European ancestry individuals	4,807 African American women, 12,347 European ancestry women, 265 African American men, 14,540 European ancestry men	28448500	Genome-wide physical activity interactions in adiposity - A meta-analysis of 200,452 adults.	Graff M	2017-04-27	PLoS Genet
NEGR1	Body mass index in physically active individuals	rs7531118	1	72371556	1p31.1	intergenic_variant	1e-06	1,957 African American women, 1,773 Filipino ancestry women, 305 Indian ancestry women, 67,609 European ancestry women, 1,206 African American men, 2,029 Indian ancestry men, 43,399 European ancestry men, at least 4,819 European ancestry individuals	4,807 African American women, 12,347 European ancestry women, 265 African American men, 14,540 European ancestry men	28448500	Genome-wide physical activity interactions in adiposity - A meta-analysis of 200,452 adults.	Graff M	2017-04-27	PLoS Genet
NEGR1	Body mass index in physically active individuals	rs11209951	1	72371807	1p31.1	intergenic_variant	9e-11	1,957 African American women, 1,773 Filipino ancestry women, 305 Indian ancestry women, 67,609 European ancestry women, 1,206 African American men, 2,029 Indian ancestry men, 43,399 European ancestry men, at least 4,819 European ancestry individuals	4,807 African American women, 12,347 European ancestry women, 265 African American men, 14,540 European ancestry men	28448500	Genome-wide physical activity interactions in adiposity - A meta-analysis of 200,452 adults.	Graff M	2017-04-27	PLoS Genet
NEGR1	Body mass index in physically active individuals	rs7550173	1	72478934	1p31.1	intergenic_variant	3e-10	1,957 African American women, 1,773 Filipino ancestry women, 305 Indian ancestry women, 67,609 European ancestry women, 1,206 African American men, 2,029 Indian ancestry men, 43,399 European ancestry men, at least 4,819 European ancestry individuals	4,807 African American women, 12,347 European ancestry women, 265 African American men, 14,540 European ancestry men	28448500	Genome-wide physical activity interactions in adiposity - A meta-analysis of 200,452 adults.	Graff M	2017-04-27	PLoS Genet
NEGR1	Body mass index in physically inactive individuals	rs11209951	1	72371807	1p31.1	intergenic_variant	8e-07	561 African American women, 352 Filipino ancestry women, 725 Indian ancestry women, 19,366 European ancestry women, 251 African American men, 4,654 Indian ancestry men, 11,727 European ancestry men, 959 European ancestry individuals	1,437 African American women, 5,184 European ancestry women, 64 African American men, 5,416 European ancestry men	28448500	Genome-wide physical activity interactions in adiposity - A meta-analysis of 200,452 adults.	Graff M	2017-04-27	PLoS Genet
NEGR1	Body mass index in physically inactive individuals	rs11209951	1	72371807	1p31.1	intergenic_variant	3e-07	561 African American women, 352 Filipino ancestry women, 725 Indian ancestry women, 19,366 European ancestry women, 251 African American men, 4,654 Indian ancestry men, 11,727 European ancestry men, 959 European ancestry individuals	1,437 African American women, 5,184 European ancestry women, 64 African American men, 5,416 European ancestry men	28448500	Genome-wide physical activity interactions in adiposity - A meta-analysis of 200,452 adults.	Graff M	2017-04-27	PLoS Genet
NEGR1	BMI (adjusted for smoking behaviour)	rs3101336	1	72285502	1p31.1	intergenic_variant	2e-12	98,173 European ancestry women, 64,373 European ancestry men, 5,829 European ancestry individuals, 10,500 African American/Afro-Caribbean ancestry women, 2,706 African American/Afro-Caribbean ancestry men, 1,030 Indian Asian ancestry women, 7,648 Indian Asian ancestry men, 1,793 Filipino ancestry women, 2,944 Hispanic/Latino ancestry women, 1,764 Hispanic/Latino ancestry men	21,496 European ancestry women, 24,385 European ancestry men, 118,364 European ancestry individuals, 2,326 African American/Afro-Caribbean ancestry women, 855 African American/Afro-Caribbean ancestry men	28443625	Genome-wide meta-analysis of 241,258 adults accounting for smoking behaviour identifies novel loci for obesity traits.	Justice AE	2017-04-26	Nat Commun
NEGR1	BMI (adjusted for smoking behaviour)	rs3101336	1	72285502	1p31.1	intergenic_variant	1e-15	98,173 European ancestry women, 64,373 European ancestry men, 5,829 European ancestry individuals, 10,500 African American/Afro-Caribbean ancestry women, 2,706 African American/Afro-Caribbean ancestry men, 1,030 Indian Asian ancestry women, 7,648 Indian Asian ancestry men, 1,793 Filipino ancestry women, 2,944 Hispanic/Latino ancestry women, 1,764 Hispanic/Latino ancestry men	21,496 European ancestry women, 24,385 European ancestry men, 118,364 European ancestry individuals, 2,326 African American/Afro-Caribbean ancestry women, 855 African American/Afro-Caribbean ancestry men	28443625	Genome-wide meta-analysis of 241,258 adults accounting for smoking behaviour identifies novel loci for obesity traits.	Justice AE	2017-04-26	Nat Commun
NEGR1	BMI (adjusted for smoking behaviour)	rs3101336	1	72285502	1p31.1	intergenic_variant	5e-07	98,173 European ancestry women, 64,373 European ancestry men, 5,829 European ancestry individuals, 10,500 African American/Afro-Caribbean ancestry women, 2,706 African American/Afro-Caribbean ancestry men, 1,030 Indian Asian ancestry women, 7,648 Indian Asian ancestry men, 1,793 Filipino ancestry women, 2,944 Hispanic/Latino ancestry women, 1,764 Hispanic/Latino ancestry men	21,496 European ancestry women, 24,385 European ancestry men, 118,364 European ancestry individuals, 2,326 African American/Afro-Caribbean ancestry women, 855 African American/Afro-Caribbean ancestry men	28443625	Genome-wide meta-analysis of 241,258 adults accounting for smoking behaviour identifies novel loci for obesity traits.	Justice AE	2017-04-26	Nat Commun
NEGR1	Body mass index (joint analysis main effects and smoking interaction)	rs3101336	1	72285502	1p31.1	intergenic_variant	3e-16	98,173 European ancestry women, 64,373 European ancestry men, 5,829 European ancestry individuals, 10,500 African American/Afro-Caribbean ancestry women, 2,706 African American/Afro-Caribbean ancestry men, 1,030 Indian Asian ancestry women, 7,648 Indian Asian ancestry men, 1,793 Filipino ancestry women, 2,944 Hispanic/Latino ancestry women, 1,764 Hispanic/Latino ancestry men	21,496 European ancestry women, 24,385 European ancestry men, 118,364 European ancestry individuals, 2,326 African American/Afro-Caribbean ancestry women, 855 African American/Afro-Caribbean ancestry men	28443625	Genome-wide meta-analysis of 241,258 adults accounting for smoking behaviour identifies novel loci for obesity traits.	Justice AE	2017-04-26	Nat Commun
NEGR1	Body mass index (joint analysis main effects and smoking interaction)	rs3101336	1	72285502	1p31.1	intergenic_variant	8e-12	98,173 European ancestry women, 64,373 European ancestry men, 5,829 European ancestry individuals, 10,500 African American/Afro-Caribbean ancestry women, 2,706 African American/Afro-Caribbean ancestry men, 1,030 Indian Asian ancestry women, 7,648 Indian Asian ancestry men, 1,793 Filipino ancestry women, 2,944 Hispanic/Latino ancestry women, 1,764 Hispanic/Latino ancestry men	21,496 European ancestry women, 24,385 European ancestry men, 118,364 European ancestry individuals, 2,326 African American/Afro-Caribbean ancestry women, 855 African American/Afro-Caribbean ancestry men	28443625	Genome-wide meta-analysis of 241,258 adults accounting for smoking behaviour identifies novel loci for obesity traits.	Justice AE	2017-04-26	Nat Commun
NEGR1	Body mass index (joint analysis main effects and smoking interaction)	rs3101336	1	72285502	1p31.1	intergenic_variant	4e-07	98,173 European ancestry women, 64,373 European ancestry men, 5,829 European ancestry individuals, 10,500 African American/Afro-Caribbean ancestry women, 2,706 African American/Afro-Caribbean ancestry men, 1,030 Indian Asian ancestry women, 7,648 Indian Asian ancestry men, 1,793 Filipino ancestry women, 2,944 Hispanic/Latino ancestry women, 1,764 Hispanic/Latino ancestry men	21,496 European ancestry women, 24,385 European ancestry men, 118,364 European ancestry individuals, 2,326 African American/Afro-Caribbean ancestry women, 855 African American/Afro-Caribbean ancestry men	28443625	Genome-wide meta-analysis of 241,258 adults accounting for smoking behaviour identifies novel loci for obesity traits.	Justice AE	2017-04-26	Nat Commun
NEGR1	Menarche (age at onset)	rs3101336	1	72285502	1p31.1	intergenic_variant	5e-13	Up to 182,413 European ancestry females	NA	25231870	Parent-of-origin-specific allelic associations among 106 genomic loci for age at menarche.	Perry JR	2014-07-23	Nature
NEGR1	Obesity (early onset extreme)	rs1993709	1	72372846	1p31.1	intergenic_variant	5e-13	1,509 European ancestry cases, 5,380 European ancestry controls	971 European ancestry cases, 1,990 European ancestry controls	23563609	Genome-wide SNP and CNV analysis identifies common and low-frequency variants associated with severe early-onset obesity.	Wheeler E	2013-04-07	Nat Genet
NEGR1	Obesity (early onset extreme)	rs3101336	1	72285502	1p31.1	intergenic_variant	2e-08	1,509 European ancestry cases, 5,380 European ancestry controls	971 European ancestry cases, 1,990 European ancestry controls	23563609	Genome-wide SNP and CNV analysis identifies common and low-frequency variants associated with severe early-onset obesity.	Wheeler E	2013-04-07	Nat Genet
NEGR1	BMI in smokers	rs3101336	1	72285502	1p31.1	intergenic_variant	4e-08	19,883 European ancestry women, up to 16,928 European ancestry men, up to 973 European ancestry individuals, 1,701 African American/Afro-Caribbean ancestry women, 903 African American/Afro-Caribbean ancestry men, 10 Indian Asian ancestry women, 957 Indian Asian ancestry men, 267 Filipino ancestry women, 475 Hispanic/Latino ancestry women, 446 Hispanic/Latino ancestry men	5,485 European ancestry women, 6,471 European ancestry men, 13,416 European ancestry individuals, 253 African American/Afro-Caribbean ancestry women, 208 African American/Afro-Caribbean ancestry men	28443625	Genome-wide meta-analysis of 241,258 adults accounting for smoking behaviour identifies novel loci for obesity traits.	Justice AE	2017-04-26	Nat Commun
NEGR1	BMI in non-smokers	rs3101336	1	72285502	1p31.1	intergenic_variant	8e-09	77,279 European ancestry women, 47,280 European ancestry men, 4,856 European ancestry individuals, 8,799 African American/Afro-Caribbean ancestry women, 1,803 African American/Afro-Caribbean ancestry men, 1,020 Indian Asian ancestry women, 6,691 Indian Asian ancestry men, 1,526 Filipino ancestry women, 2,469 Hispanic/Latino ancestry women, 1,318 Hispanic/Latino ancestry men	16,011 European ancestry women, 17,912 European ancestry men, 105,218 European ancestry individuals, 2,073 African American/Afro-Caribbean ancestry women, 647 African American/Afro-Caribbean ancestry men	28443625	Genome-wide meta-analysis of 241,258 adults accounting for smoking behaviour identifies novel loci for obesity traits.	Justice AE	2017-04-26	Nat Commun
NEGR1	BMI in non-smokers	rs3101336	1	72285502	1p31.1	intergenic_variant	2e-10	77,279 European ancestry women, 47,280 European ancestry men, 4,856 European ancestry individuals, 8,799 African American/Afro-Caribbean ancestry women, 1,803 African American/Afro-Caribbean ancestry men, 1,020 Indian Asian ancestry women, 6,691 Indian Asian ancestry men, 1,526 Filipino ancestry women, 2,469 Hispanic/Latino ancestry women, 1,318 Hispanic/Latino ancestry men	16,011 European ancestry women, 17,912 European ancestry men, 105,218 European ancestry individuals, 2,073 African American/Afro-Caribbean ancestry women, 647 African American/Afro-Caribbean ancestry men	28443625	Genome-wide meta-analysis of 241,258 adults accounting for smoking behaviour identifies novel loci for obesity traits.	Justice AE	2017-04-26	Nat Commun
NEGR1	Peripheral arterial disease (traffic-related air pollution interaction)	rs11209878	1	71978445	1p31.1	intron_variant	2e-06	104 European ancestry cases, 1,519 European ancestry controls, 34 African American cases, 520 African American controls	NA	27082954	Genetic Variants in the Bone Morphogenic Protein Gene Family Modify the Association between Residential Exposure to Traffic and Peripheral Arterial Disease.	Ward-Caviness CK	2016-04-15	PLoS One
NEGR1	Body mass index	rs3101336	1	72285502	1p31.1	intergenic_variant	2e-16	up to 104,666 European ancestry male individuals, up to 132,115 European ancestry female individuals, 370 African American male individuals, 517 African American female individuals, 512 Hispanic male individuals, 764 Hispanic female individuals	up to 48,274 European ancestry male individuals, up to 39,864 European ancestry female individuals, 2,441 African American or Afro-Caribbean male individuals, 6,314 African American or Afro-Caribbean female individuals, 919 Filipino male individuals, 828 Filipino female individuals, 205 Seychelles male individuals, 287 Seychelles female individuals, 2,964 South Asian ancestry male individuals, 65…	25673413	Genetic studies of body mass index yield new insights for obesity biology.	Locke AE	2015-02-12	Nature
NEGR1	Body mass index	rs3101336	1	72285502	1p31.1	intergenic_variant	9e-17	up to 104,666 European ancestry male individuals, up to 132,115 European ancestry female individuals, 370 African American male individuals, 517 African American female individuals, 512 Hispanic male individuals, 764 Hispanic female individuals	up to 48,274 European ancestry male individuals, up to 39,864 European ancestry female individuals, 2,441 African American or Afro-Caribbean male individuals, 6,314 African American or Afro-Caribbean female individuals, 919 Filipino male individuals, 828 Filipino female individuals, 205 Seychelles male individuals, 287 Seychelles female individuals, 2,964 South Asian ancestry male individuals, 65…	25673413	Genetic studies of body mass index yield new insights for obesity biology.	Locke AE	2015-02-12	Nature
NEGR1	Body mass index	rs3101336	1	72285502	1p31.1	intergenic_variant	3e-26	up to 104,666 European ancestry male individuals, up to 132,115 European ancestry female individuals, 370 African American male individuals, 517 African American female individuals, 512 Hispanic male individuals, 764 Hispanic female individuals	up to 48,274 European ancestry male individuals, up to 39,864 European ancestry female individuals, 2,441 African American or Afro-Caribbean male individuals, 6,314 African American or Afro-Caribbean female individuals, 919 Filipino male individuals, 828 Filipino female individuals, 205 Seychelles male individuals, 287 Seychelles female individuals, 2,964 South Asian ancestry male individuals, 65…	25673413	Genetic studies of body mass index yield new insights for obesity biology.	Locke AE	2015-02-12	Nature
NEGR1	Body mass index	rs3101336	1	72285502	1p31.1	intergenic_variant	6e-26	up to 104,666 European ancestry male individuals, up to 132,115 European ancestry female individuals, 370 African American male individuals, 517 African American female individuals, 512 Hispanic male individuals, 764 Hispanic female individuals	up to 48,274 European ancestry male individuals, up to 39,864 European ancestry female individuals, 2,441 African American or Afro-Caribbean male individuals, 6,314 African American or Afro-Caribbean female individuals, 919 Filipino male individuals, 828 Filipino female individuals, 205 Seychelles male individuals, 287 Seychelles female individuals, 2,964 South Asian ancestry male individuals, 65…	25673413	Genetic studies of body mass index yield new insights for obesity biology.	Locke AE	2015-02-12	Nature
NEGR1	Cognitive ability	rs17526367	1	72290366	1p31.1	intergenic_variant	5e-10	107,207 European ancestry individuals	NA	29186694	Large-Scale Cognitive GWAS Meta-Analysis Reveals Tissue-Specific Neural Expression and Potential Nootropic Drug Targets.	Lam M	2017-11-28	Cell Rep
NEGR1	Cognitive ability	rs34305371	1	72267927	1p31.1	intron_variant	2e-06	107,207 European ancestry individuals	NA	29186694	Large-Scale Cognitive GWAS Meta-Analysis Reveals Tissue-Specific Neural Expression and Potential Nootropic Drug Targets.	Lam M	2017-11-28	Cell Rep
NEGR1	Cognitive ability (MTAG)	rs34305371	1	72267927	1p31.1	intron_variant	4e-16	436,124 European ancestry individuals	NA	29186694	Large-Scale Cognitive GWAS Meta-Analysis Reveals Tissue-Specific Neural Expression and Potential Nootropic Drug Targets.	Lam M	2017-11-28	Cell Rep
NEGR1	Cognitive ability (MTAG)	rs17526367	1	72290366	1p31.1	intergenic_variant	4e-13	436,124 European ancestry individuals	NA	29186694	Large-Scale Cognitive GWAS Meta-Analysis Reveals Tissue-Specific Neural Expression and Potential Nootropic Drug Targets.	Lam M	2017-11-28	Cell Rep
NEGR1	Waist circumference	rs7531118	1	72371556	1p31.1	intergenic_variant	2e-10	up to 56,910 European ancestry men, up to 86,570 European ancestry women	up to 36,570 European ancestry men, 30,172 European ancestry women, 915 Filipino ancestry men, 735 Filipino ancestry women, 2,351 African American/Afro-Caribbean ancestry men, 6,258 African American/Afro-Caribbean ancestry women, 2,285 South Asian ancestry men, 506 South Asian ancestry women, 195 Seychellois ancestry men, 266 Seychellois ancestry women	25673412	New genetic loci link adipose and insulin biology to body fat distribution.	Shungin D	2015-02-12	Nature
NEGR1	Waist circumference	rs7531118	1	72371556	1p31.1	intergenic_variant	1e-14	up to 56,910 European ancestry men, up to 86,570 European ancestry women	up to 36,570 European ancestry men, 30,172 European ancestry women, 915 Filipino ancestry men, 735 Filipino ancestry women, 2,351 African American/Afro-Caribbean ancestry men, 6,258 African American/Afro-Caribbean ancestry women, 2,285 South Asian ancestry men, 506 South Asian ancestry women, 195 Seychellois ancestry men, 266 Seychellois ancestry women	25673412	New genetic loci link adipose and insulin biology to body fat distribution.	Shungin D	2015-02-12	Nature
NEGR1	Waist circumference	rs7531118	1	72371556	1p31.1	intergenic_variant	1e-07	up to 56,910 European ancestry men, up to 86,570 European ancestry women	up to 36,570 European ancestry men, 30,172 European ancestry women, 915 Filipino ancestry men, 735 Filipino ancestry women, 2,351 African American/Afro-Caribbean ancestry men, 6,258 African American/Afro-Caribbean ancestry women, 2,285 South Asian ancestry men, 506 South Asian ancestry women, 195 Seychellois ancestry men, 266 Seychellois ancestry women	25673412	New genetic loci link adipose and insulin biology to body fat distribution.	Shungin D	2015-02-12	Nature
NEGR1	Hip circumference	rs7531118	1	72371556	1p31.1	intergenic_variant	4e-11	up to 56,910 European ancestry men, up to 86,570 European ancestry women	up to 36,570 European ancestry men, 30,172 European ancestry women, 915 Filipino ancestry men, 735 Filipino ancestry women, 2,351 African American/Afro-Caribbean ancestry men, 6,258 African American/Afro-Caribbean ancestry women, 2,285 South Asian ancestry men, 506 South Asian ancestry women, 195 Seychellois ancestry men, 266 Seychellois ancestry women	25673412	New genetic loci link adipose and insulin biology to body fat distribution.	Shungin D	2015-02-12	Nature
NEGR1	Hip circumference	rs7531118	1	72371556	1p31.1	intergenic_variant	6e-10	up to 56,910 European ancestry men, up to 86,570 European ancestry women	up to 36,570 European ancestry men, 30,172 European ancestry women, 915 Filipino ancestry men, 735 Filipino ancestry women, 2,351 African American/Afro-Caribbean ancestry men, 6,258 African American/Afro-Caribbean ancestry women, 2,285 South Asian ancestry men, 506 South Asian ancestry women, 195 Seychellois ancestry men, 266 Seychellois ancestry women	25673412	New genetic loci link adipose and insulin biology to body fat distribution.	Shungin D	2015-02-12	Nature
NEGR1	Body mass index (age <50)	rs2821248	1	72109877	1p31.1	intron_variant	8e-12	up to 51,625 European ancestry men, up to 60,654 European ancestry women	NA	26426971	The Influence of Age and Sex on Genetic Associations with Adult Body Size and Shape: A Large-Scale Genome-Wide Interaction Study.	Winkler TW	2015-10-01	PLoS Genet
NEGR1	Body mass index x sex x age interaction (4df test)	rs2821248	1	72109877	1p31.1	intron_variant	1e-12	up to 51,625 European ancestry men aged <50, up to 60,654 European ancestry women aged <50, up to 90,988 European ancestry men aged >50, up to 106,622 European ancestry women aged >50	NA	26426971	The Influence of Age and Sex on Genetic Associations with Adult Body Size and Shape: A Large-Scale Genome-Wide Interaction Study.	Winkler TW	2015-10-01	PLoS Genet
NEGR1	Body mass index	rs2821248	1	72109877	1p31.1	intron_variant	1e-12	up to 309,889 European ancestry individuals	NA	26426971	The Influence of Age and Sex on Genetic Associations with Adult Body Size and Shape: A Large-Scale Genome-Wide Interaction Study.	Winkler TW	2015-10-01	PLoS Genet
NEGR1	Body mass index	rs2271928	1	31662352	1p35.2	missense_variant	9e-10	up to 309,889 European ancestry individuals	NA	26426971	The Influence of Age and Sex on Genetic Associations with Adult Body Size and Shape: A Large-Scale Genome-Wide Interaction Study.	Winkler TW	2015-10-01	PLoS Genet
NEGR1	Chromium levels	1:73897116	1	73897116	NA	NA	5e-06	949 European ancestry individuals	NA	26025379	Genome-wide association study of toxic metals and trace elements reveals novel associations.	Ng E	2015-05-29	Hum Mol Genet
NEGR1	Rubella	rs11209896	1	72047305	1p31.1	intron_variant	2e-06	12,000 European ancestry cases, 71,597 European ancestry controls	NA	28928442	Genome-wide association and HLA region fine-mapping studies identify susceptibility loci for multiple common infections.	Tian C	2017-09-19	Nat Commun
NEGR1	Depression	rs1432639	1	72347535	1p31.1	intergenic_variant	5e-15	135,458 European ancestry cases, 344,901 European ancestry controls	NA	29700475	Genome-wide association analyses identify 44 risk variants and refine the genetic architecture of major depression.	Wray NR	2018-04-26	Nat Genet
NEGR1	Major depressive disorder	rs11209948	1	72346221	1p31.1	intergenic_variant	8e-11	84,847 European ancestry cases, 241,266 European ancestry controls	45,773 European ancestry cases, 106,354 European ancestry controls	27479909	Identification of 15 genetic loci associated with risk of major depression in individuals of European descent.	Hyde CL	2016-08-01	Nat Genet
NEGR1	Major depressive disorder	rs2422321	1	72827710	1p31.1	intron_variant	3e-08	84,847 European ancestry cases, 241,266 European ancestry controls	45,773 European ancestry cases, 106,354 European ancestry controls	27479909	Identification of 15 genetic loci associated with risk of major depression in individuals of European descent.	Hyde CL	2016-08-01	Nat Genet
NEGR1	Asthma	rs10157802	1	73644966	1p31.1	intron_variant	7e-06	19,954 European ancestry cases, 107,715 European ancestry controls, 2,149 African ancestry cases, 6,055 African ancestry controls, 1,239 Japanese ancestry cases, 3,976 Japanese ancestry controls, 606 Latino cases, 792 Latino controls	NA	29273806	Multiancestry association study identifies new asthma risk loci that colocalize with immune-cell enhancer marks.	Demenais F	2017-12-22	Nat Genet
NEGR1	Body mass index	rs3101336	1	72285502	1p31.1	intergenic_variant	1e-29	up to 72,390 Japanese ancestry women, up to 85,894 Japanese ancestry men	up to 10,048 Japanese ancestry women, up to 5,098 Japanese ancestry men, up to 181,999 European ancestry women, up to 140,155 European ancestry controls	28892062	Genome-wide association study identifies 112 new loci for body mass index in the Japanese population.	Akiyama M	2017-09-11	Nat Genet
NEGR1	Intelligence (MTAG)	rs2821260	1	72088410	1p31.1	intron_variant	3e-16	120,934 British ancestry individuals, 127,548 individuals	NA	29326435	A combined analysis of genetically correlated traits identifies 187 loci and a role for neurogenesis and myelination in intelligence.	Hill WD	2018-01-11	Mol Psychiatry
NEGR1	Intelligence (MTAG)	rs3101336	1	72285502	1p31.1	intergenic_variant	3e-17	120,934 British ancestry individuals, 127,548 individuals	NA	29326435	A combined analysis of genetically correlated traits identifies 187 loci and a role for neurogenesis and myelination in intelligence.	Hill WD	2018-01-11	Mol Psychiatry
NEGR1	Intelligence (MTAG)	rs1157072	1	72169229	1p31.1	intron_variant	4e-14	120,934 British ancestry individuals, 127,548 individuals	NA	29326435	A combined analysis of genetically correlated traits identifies 187 loci and a role for neurogenesis and myelination in intelligence.	Hill WD	2018-01-11	Mol Psychiatry
NEGR1	Intelligence (MTAG)	rs11576565	1	71649104	1p31.1	intron_variant	1e-08	120,934 British ancestry individuals, 127,548 individuals	NA	29326435	A combined analysis of genetically correlated traits identifies 187 loci and a role for neurogenesis and myelination in intelligence.	Hill WD	2018-01-11	Mol Psychiatry
NEGR1	Intelligence (MTAG)	rs12125471	1	71441857	1p31.1	intron_variant	2e-08	120,934 British ancestry individuals, 127,548 individuals	NA	29326435	A combined analysis of genetically correlated traits identifies 187 loci and a role for neurogenesis and myelination in intelligence.	Hill WD	2018-01-11	Mol Psychiatry
NEGR1	Intelligence (MTAG)	rs12128707	1	72122436	1p31.1	intron_variant	3e-18	120,934 British ancestry individuals, 127,548 individuals	NA	29326435	A combined analysis of genetically correlated traits identifies 187 loci and a role for neurogenesis and myelination in intelligence.	Hill WD	2018-01-11	Mol Psychiatry
NEGR1	Intelligence (MTAG)	rs12130762	1	71687405	1p31.1	intron_variant	7e-11	120,934 British ancestry individuals, 127,548 individuals	NA	29326435	A combined analysis of genetically correlated traits identifies 187 loci and a role for neurogenesis and myelination in intelligence.	Hill WD	2018-01-11	Mol Psychiatry
NEGR1	Intelligence (MTAG)	rs12133604	1	72145196	1p31.1	intron_variant	9e-17	120,934 British ancestry individuals, 127,548 individuals	NA	29326435	A combined analysis of genetically correlated traits identifies 187 loci and a role for neurogenesis and myelination in intelligence.	Hill WD	2018-01-11	Mol Psychiatry
NEGR1	Intelligence (MTAG)	rs12137231	1	72269775	1p31.1	intron_variant	2e-13	120,934 British ancestry individuals, 127,548 individuals	NA	29326435	A combined analysis of genetically correlated traits identifies 187 loci and a role for neurogenesis and myelination in intelligence.	Hill WD	2018-01-11	Mol Psychiatry
NEGR1	Intelligence (MTAG)	rs12139692	1	71995699	1p31.1	intron_variant	8e-12	120,934 British ancestry individuals, 127,548 individuals	NA	29326435	A combined analysis of genetically correlated traits identifies 187 loci and a role for neurogenesis and myelination in intelligence.	Hill WD	2018-01-11	Mol Psychiatry
NEGR1	Intelligence (MTAG)	rs12143094	1	71639693	1p31.1	intron_variant	2e-08	120,934 British ancestry individuals, 127,548 individuals	NA	29326435	A combined analysis of genetically correlated traits identifies 187 loci and a role for neurogenesis and myelination in intelligence.	Hill WD	2018-01-11	Mol Psychiatry
NEGR1	Intelligence (MTAG)	rs17526367	1	72290366	1p31.1	intergenic_variant	2e-18	120,934 British ancestry individuals, 127,548 individuals	NA	29326435	A combined analysis of genetically correlated traits identifies 187 loci and a role for neurogenesis and myelination in intelligence.	Hill WD	2018-01-11	Mol Psychiatry
NEGR1	Intelligence (MTAG)	rs17589603	1	72167202	1p31.1	intron_variant	1e-08	120,934 British ancestry individuals, 127,548 individuals	NA	29326435	A combined analysis of genetically correlated traits identifies 187 loci and a role for neurogenesis and myelination in intelligence.	Hill WD	2018-01-11	Mol Psychiatry
NEGR1	Intelligence (MTAG)	rs2016698	1	72096795	1p31.1	intron_variant	2e-11	120,934 British ancestry individuals, 127,548 individuals	NA	29326435	A combined analysis of genetically correlated traits identifies 187 loci and a role for neurogenesis and myelination in intelligence.	Hill WD	2018-01-11	Mol Psychiatry
NEGR1	Intelligence (MTAG)	rs2163503	1	71335356	1p31.1	intron_variant	8e-09	120,934 British ancestry individuals, 127,548 individuals	NA	29326435	A combined analysis of genetically correlated traits identifies 187 loci and a role for neurogenesis and myelination in intelligence.	Hill WD	2018-01-11	Mol Psychiatry
NEGR1	Intelligence (MTAG)	rs3128341	1	72284165	1p31.1	regulatory_region_variant	2e-17	120,934 British ancestry individuals, 127,548 individuals	NA	29326435	A combined analysis of genetically correlated traits identifies 187 loci and a role for neurogenesis and myelination in intelligence.	Hill WD	2018-01-11	Mol Psychiatry
NEGR1	Intelligence (MTAG)	rs34305371	1	72267927	1p31.1	intron_variant	4e-20	120,934 British ancestry individuals, 127,548 individuals	NA	29326435	A combined analysis of genetically correlated traits identifies 187 loci and a role for neurogenesis and myelination in intelligence.	Hill WD	2018-01-11	Mol Psychiatry
NEGR1	Intelligence (MTAG)	rs1026997	1	72050604	1p31.1	intron_variant	1e-09	120,934 British ancestry individuals, 127,548 individuals	NA	29326435	A combined analysis of genetically correlated traits identifies 187 loci and a role for neurogenesis and myelination in intelligence.	Hill WD	2018-01-11	Mol Psychiatry
NEGR1	Scarlet fever	rs80207537	1	72057496	1p31.1	intron_variant	3e-06	6,812 European ancestry cases, 113,837 European ancestry controls	NA	28928442	Genome-wide association and HLA region fine-mapping studies identify susceptibility loci for multiple common infections.	Tian C	2017-09-19	Nat Commun
NEGR1	Intelligence	rs66495454	1	72282885	1p31.1	regulatory_region_variant	9e-09	up to 58,799 European ancestry adults, up to 19,509 European ancestry children	NA	28530673	Genome-wide association meta-analysis of 78,308 individuals identifies new loci and genes influencing human intelligence.	Sniekers S	2017-05-22	Nat Genet
NEGR1	Cognitive performance	rs12128707	1	72122436	1p31.1	intron_variant	9e-21	257,841 European ancestry individuals	NA	30038396	Gene discovery and polygenic prediction from a genome-wide association study of educational attainment in 1.1 million individuals.	Lee JJ	2018-07-23	Nat Genet
NEGR1	Self-reported math ability	rs12404086	1	71641703	1p31.1	intron_variant	3e-11	564,698 European ancestry individuals	NA	30038396	Gene discovery and polygenic prediction from a genome-wide association study of educational attainment in 1.1 million individuals.	Lee JJ	2018-07-23	Nat Genet
NEGR1	Educational attainment (MTAG)	rs72677177	1	71654351	1p31.1	intron_variant	1e-15	1,311,438 European ancestry individuals	NA	30038396	Gene discovery and polygenic prediction from a genome-wide association study of educational attainment in 1.1 million individuals.	Lee JJ	2018-07-23	Nat Genet
NEGR1	Educational attainment (MTAG)	rs114030538	1	72122975	1p31.1	intron_variant	3e-09	1,311,438 European ancestry individuals	NA	30038396	Gene discovery and polygenic prediction from a genome-wide association study of educational attainment in 1.1 million individuals.	Lee JJ	2018-07-23	Nat Genet
NEGR1	Educational attainment (MTAG)	rs34305371	1	72267927	1p31.1	intron_variant	8e-41	1,311,438 European ancestry individuals	NA	30038396	Gene discovery and polygenic prediction from a genome-wide association study of educational attainment in 1.1 million individuals.	Lee JJ	2018-07-23	Nat Genet
NEGR1	Rosacea symptom severity	rs145553345	1	72340906	1p31.1	intergenic_variant	7e-07	73,265 European ancestry individuals	NA	29771307	Assessment of rosacea symptom severity by genome-wide association study and expression analysis highlights immuno-inflammatory and skin pigmentation genes.	Aponte JL	2018-05-16	Hum Mol Genet
NEGR1	Highest math class taken (MTAG)	rs2163503	1	71335356	1p31.1	intron_variant	4e-08	811,539 European ancestry individuals	NA	30038396	Gene discovery and polygenic prediction from a genome-wide association study of educational attainment in 1.1 million individuals.	Lee JJ	2018-07-23	Nat Genet
NEGR1	Highest math class taken (MTAG)	rs12136092	1	71627952	1p31.1	intron_variant	7e-18	811,539 European ancestry individuals	NA	30038396	Gene discovery and polygenic prediction from a genome-wide association study of educational attainment in 1.1 million individuals.	Lee JJ	2018-07-23	Nat Genet
NEGR1	Highest math class taken (MTAG)	rs1599180	1	71768127	1p31.1	intron_variant	1e-09	811,539 European ancestry individuals	NA	30038396	Gene discovery and polygenic prediction from a genome-wide association study of educational attainment in 1.1 million individuals.	Lee JJ	2018-07-23	Nat Genet
NEGR1	Highest math class taken (MTAG)	rs114667465	1	72015174	1p31.1	intron_variant	2e-09	811,539 European ancestry individuals	NA	30038396	Gene discovery and polygenic prediction from a genome-wide association study of educational attainment in 1.1 million individuals.	Lee JJ	2018-07-23	Nat Genet
NEGR1	Self-reported math ability (MTAG)	rs17091269	1	71484220	1p31.1	intron_variant	4e-08	670,471 European ancestry individuals	NA	30038396	Gene discovery and polygenic prediction from a genome-wide association study of educational attainment in 1.1 million individuals.	Lee JJ	2018-07-23	Nat Genet
NEGR1	Self-reported math ability (MTAG)	rs12404086	1	71641703	1p31.1	intron_variant	7e-15	670,471 European ancestry individuals	NA	30038396	Gene discovery and polygenic prediction from a genome-wide association study of educational attainment in 1.1 million individuals.	Lee JJ	2018-07-23	Nat Genet
NEGR1	Allergic rhinitis	rs2815765	1	72286547	1p31.1	intergenic_variant	9e-15	59,762 European and unknown ancestry cases, 152,358 European and unknown ancestry controls	60,720 European ancestry cases, 618,527 European ancestry controls	30013184	Genome-wide association and HLA fine-mapping studies identify risk loci and genetic pathways underlying allergic rhinitis.	Waage J	2018-07-16	Nat Genet
NEGR1	Vigorous physical activity	rs3101340	1	72278461	1p31.1	intron_variant	1e-09	98,060 European ancestry active cases, 162,995 European ancestry inactive controls	NA	29899525	Genome-wide association study of habitual physical activity in over 377,000 UK Biobank participants identifies multiple variants including CADM2 and APOE.	Klimentidis YC	2018-06-13	Int J Obes (Lond)
NEGR1	Intelligence	rs12128707	1	72122436	1p31.1	intron_variant	4e-18	269,867 European ancestry individuals	NA	29942086	Genome-wide association meta-analysis in 269,867 individuals identifies new genetic and functional links to intelligence.	Savage JE	2018-06-25	Nat Genet
NEGR1	Intelligence	rs4348675	1	72050034	1p31.1	intron_variant	2e-10	269,867 European ancestry individuals	NA	29942086	Genome-wide association meta-analysis in 269,867 individuals identifies new genetic and functional links to intelligence.	Savage JE	2018-06-25	Nat Genet
NEGR1	Intelligence	rs1486091	1	72105681	1p31.1	intron_variant	1e-16	269,867 European ancestry individuals	NA	29942086	Genome-wide association meta-analysis in 269,867 individuals identifies new genetic and functional links to intelligence.	Savage JE	2018-06-25	Nat Genet
NEGR1	Intelligence	rs11587895	1	72146932	1p31.1	intron_variant	3e-12	269,867 European ancestry individuals	NA	29942086	Genome-wide association meta-analysis in 269,867 individuals identifies new genetic and functional links to intelligence.	Savage JE	2018-06-25	Nat Genet
NEGR1	Intelligence	rs9424976	1	72252927	1p31.1	intron_variant	2e-08	269,867 European ancestry individuals	NA	29942086	Genome-wide association meta-analysis in 269,867 individuals identifies new genetic and functional links to intelligence.	Savage JE	2018-06-25	Nat Genet
NEGR1	Intelligence	rs34305371	1	72267927	1p31.1	intron_variant	2e-12	269,867 European ancestry individuals	NA	29942086	Genome-wide association meta-analysis in 269,867 individuals identifies new genetic and functional links to intelligence.	Savage JE	2018-06-25	Nat Genet
NEGR1	General cognitive ability	rs12564885	1	71597627	1p31.1	intron_variant	1e-06	300,486 European ancestry individuals	NA	29844566	Study of 300,486 individuals identifies 148 independent genetic loci influencing general cognitive function.	Davies G	2018-05-29	Nat Commun
NEGR1	Cognitive performance (MTAG)	rs2163503	1	71335356	1p31.1	intron_variant	1e-09	402,382 European ancestry individuals	NA	30038396	Gene discovery and polygenic prediction from a genome-wide association study of educational attainment in 1.1 million individuals.	Lee JJ	2018-07-23	Nat Genet
NEGR1	Cognitive performance (MTAG)	rs11576565	1	71649104	1p31.1	intron_variant	9e-12	402,382 European ancestry individuals	NA	30038396	Gene discovery and polygenic prediction from a genome-wide association study of educational attainment in 1.1 million individuals.	Lee JJ	2018-07-23	Nat Genet
NEGR1	Cognitive performance (MTAG)	rs12128707	1	72122436	1p31.1	intron_variant	5e-27	402,382 European ancestry individuals	NA	30038396	Gene discovery and polygenic prediction from a genome-wide association study of educational attainment in 1.1 million individuals.	Lee JJ	2018-07-23	Nat Genet
NEGR1	General cognitive ability	rs67474621	1	72112267	1p31.1	intron_variant	6e-13	300,486 European ancestry individuals	NA	29844566	Study of 300,486 individuals identifies 148 independent genetic loci influencing general cognitive function.	Davies G	2018-05-29	Nat Commun
NEGR1	General cognitive ability	rs3101338	1	72284670	1p31.1	regulatory_region_variant	1e-11	300,486 European ancestry individuals	NA	29844566	Study of 300,486 individuals identifies 148 independent genetic loci influencing general cognitive function.	Davies G	2018-05-29	Nat Commun
NEGR1	General cognitive ability	rs1620977	1	72263459	1p31.1	intron_variant	3e-11	300,486 European ancestry individuals	NA	29844566	Study of 300,486 individuals identifies 148 independent genetic loci influencing general cognitive function.	Davies G	2018-05-29	Nat Commun
NEGR1	General cognitive ability	rs17589603	1	72167202	1p31.1	intron_variant	5e-11	300,486 European ancestry individuals	NA	29844566	Study of 300,486 individuals identifies 148 independent genetic loci influencing general cognitive function.	Davies G	2018-05-29	Nat Commun
NEGR1	General cognitive ability	rs11209943	1	72284817	1p31.1	regulatory_region_variant	6e-11	300,486 European ancestry individuals	NA	29844566	Study of 300,486 individuals identifies 148 independent genetic loci influencing general cognitive function.	Davies G	2018-05-29	Nat Commun
NEGR1	General cognitive ability	rs77944304	1	72117096	1p31.1	intron_variant	3e-10	300,486 European ancestry individuals	NA	29844566	Study of 300,486 individuals identifies 148 independent genetic loci influencing general cognitive function.	Davies G	2018-05-29	Nat Commun
NEGR1	General cognitive ability	rs114030538	1	72122975	1p31.1	intron_variant	1e-08	300,486 European ancestry individuals	NA	29844566	Study of 300,486 individuals identifies 148 independent genetic loci influencing general cognitive function.	Davies G	2018-05-29	Nat Commun
NEGR1	General cognitive ability	rs34305371	1	72267927	1p31.1	intron_variant	1e-08	300,486 European ancestry individuals	NA	29844566	Study of 300,486 individuals identifies 148 independent genetic loci influencing general cognitive function.	Davies G	2018-05-29	Nat Commun
NEGR1	Intelligence	rs17589603	1	72167202	1p31.1	intron_variant	6e-11	269,867 European ancestry individuals	NA	29942086	Genome-wide association meta-analysis in 269,867 individuals identifies new genetic and functional links to intelligence.	Savage JE	2018-06-25	Nat Genet
NEGR1	Intelligence	rs1870676	1	72279313	1p31.1	intron_variant	5e-09	269,867 European ancestry individuals	NA	29942086	Genome-wide association meta-analysis in 269,867 individuals identifies new genetic and functional links to intelligence.	Savage JE	2018-06-25	Nat Genet
NEGR1	Depressed affect	rs12137936	1	72254674	1p31.1	intron_variant	3e-08	357,957 European ancestry individuals	NA	29942085	Meta-analysis of genome-wide association studies for neuroticism in 449,484 individuals identifies novel genetic loci and pathways.	Nagel M	2018-06-25	Nat Genet
NEGR1	Educational attainment (years of education)	rs72677177	1	71654351	1p31.1	intron_variant	3e-12	up to 1,131,881 European ancestry individuals	NA	30038396	Gene discovery and polygenic prediction from a genome-wide association study of educational attainment in 1.1 million individuals.	Lee JJ	2018-07-23	Nat Genet
NEGR1	Educational attainment (years of education)	rs34122915	1	72044059	1p31.1	intron_variant	4e-09	up to 1,131,881 European ancestry individuals	NA	30038396	Gene discovery and polygenic prediction from a genome-wide association study of educational attainment in 1.1 million individuals.	Lee JJ	2018-07-23	Nat Genet
NEGR1	Educational attainment (years of education)	rs34305371	1	72267927	1p31.1	intron_variant	1e-39	up to 1,131,881 European ancestry individuals	NA	30038396	Gene discovery and polygenic prediction from a genome-wide association study of educational attainment in 1.1 million individuals.	Lee JJ	2018-07-23	Nat Genet
NEGR1	Blood protein levels	rs2220253	1	72099777	1p31.1	intron_variant	1e-09	3,200 European ancestry individuals	NA	30072576	Co-regulatory networks of human serum proteins link genetics to disease.	Emilsson V	2018-08-02	Science
NLRP12	Blood protein levels	rs62143196	19	53817382	19q13.42	intron_variant	7e-18	3,301 European ancestry individuals	NA	29875488	Genomic atlas of the human plasma proteome.	Sun BB	2018-06-06	Nature
NLRP12	Blood protein levels	rs62143197	19	53817462	19q13.42	intron_variant	5e-59	3,301 European ancestry individuals	NA	29875488	Genomic atlas of the human plasma proteome.	Sun BB	2018-06-06	Nature
NLRP12	Blood protein levels	rs62143197	19	53817462	19q13.42	intron_variant	8e-18	3,301 European ancestry individuals	NA	29875488	Genomic atlas of the human plasma proteome.	Sun BB	2018-06-06	Nature
NOS3	Coronary artery disease	rs3918226	7	150993088	7q36.1	intron_variant	2e-09	42,096 European ancestry cases, 361 African American cases, 758 Hispanic American cases, 12,658 South Asian ancestry cases, 1,802 Lebanese ancestry cases, 3,614 East Asian ancestry cases, 99,121 European ancestry controls, 2,778 African American controls, 3,337 Hispanic American controls, 12,899 South Asian ancestry controls, 466 Lebanese ancestry controls, 7,709 East Asian ancestry controls	NA	26343387	A comprehensive 1,000 Genomes-based genome-wide association meta-analysis of coronary artery disease.	Nikpay M	2015-09-07	Nat Genet
NOS3	Coronary artery disease	rs3918226	7	150993088	7q36.1	intron_variant	1e-20	up to 122,733 cases, up to 424,528 controls	NA	29212778	Identification of 64 Novel Genetic Loci Provides an Expanded View on the Genetic Architecture of Coronary Artery Disease.	van der Harst P	2017-12-06	Circ Res
NOS3	Systolic blood pressure	rs891511	7	151007755	7q36.1	intron_variant	5e-12	120,473 European ancestry individuals, 21,503 African American individuals, 4,586 Hispanic individuals	154,543 European ancestry individuals, 26,183 South Asian ancestry individuals	27618448	Meta-analysis identifies common and rare variants influencing blood pressure and overlapping with metabolic trait loci.	Liu C	2016-10-01	Nat Genet
NOS3	Diastolic blood pressure	rs891511	7	151007755	7q36.1	intron_variant	2e-16	120,473 European ancestry individuals, 21,503 African American individuals, 4,586 Hispanic individuals	154,543 European ancestry individuals, 26,183 South Asian ancestry individuals	27618448	Meta-analysis identifies common and rare variants influencing blood pressure and overlapping with metabolic trait loci.	Liu C	2016-10-01	Nat Genet
NOS3	Hypertension	rs891511	7	151007755	7q36.1	intron_variant	3e-09	120,473 European ancestry individuals, 21,503 African American individuals, 4,586 Hispanic individuals	154,543 European ancestry individuals, 26,183 South Asian ancestry individuals	27618448	Meta-analysis identifies common and rare variants influencing blood pressure and overlapping with metabolic trait loci.	Liu C	2016-10-01	Nat Genet
NOS3	Mean arterial pressure	rs891511	7	151007755	7q36.1	intron_variant	2e-08	120,473 European ancestry individuals, 21,503 African American individuals, 4,586 Hispanic individuals	NA	27618448	Meta-analysis identifies common and rare variants influencing blood pressure and overlapping with metabolic trait loci.	Liu C	2016-10-01	Nat Genet
NOS3	Coronary artery disease	rs3918226	7	150993088	7q36.1	intron_variant	3e-21	34,541 cases, 261,984 controls	88,192 cases, 162,544 controls	29212778	Identification of 64 Novel Genetic Loci Provides an Expanded View on the Genetic Architecture of Coronary Artery Disease.	van der Harst P	2017-12-06	Circ Res
NOS3	Coronary artery disease	rs3918226	7	150993088	7q36.1	intron_variant	3e-21	88,192 cases, 162,544 controls	34,541 cases, 261,984 controls	29212778	Identification of 64 Novel Genetic Loci Provides an Expanded View on the Genetic Architecture of Coronary Artery Disease.	van der Harst P	2017-12-06	Circ Res
NOS3	Diastolic blood pressure	rs3918226	7	150993088	7q36.1	intron_variant	2e-13	150,134 European ancestry individuals	87,359 European ancestry individuals, 140,886 European and unknown ancestry individuals	28739976	Novel Blood Pressure Locus and Gene Discovery Using Genome-Wide Association Study and Expression Data Sets From Blood and the Kidney.	Wain LV	2017-07-24	Hypertension
NOS3	Coronary artery disease (myocardial infarction, percutaneous transluminal coronary angioplasty, coronary artery bypass grafting, angina or chromic ischemic heart disease)	rs3918226	7	150993088	7q36.1	intron_variant	2e-12	18,467 European and unknown ancestry cases, 45,264 European and unknown ancestry controls	57,347 European and unknown ancestry cases, 219,521 European and unknown ancestry controls	28714975	Association analyses based on false discovery rate implicate new loci for coronary artery disease.	Nelson CP	2017-07-17	Nat Genet
NOS3	Eyebrow thickness	rs201287033	7	151126141	7q36.1	intron_variant	7e-06	6,357 Latin American individuals	NA	26926045	A genome-wide association scan in admixed Latin Americans identifies loci influencing facial and scalp hair features.	Adhikari K	2016-03-01	Nat Commun
NOS3	Diastolic blood pressure (cigarette smoking interaction)	rs3918226	7	150993088	7q36.1	intron_variant	4e-33	80,552 European ancestry individuals, 27,118 African individuals, 13,438 Asian individuals, 8,805 Hispanic individuals	305,513 European ancestry individuals, 7,786 African individuals, 148,932 Asian individuals, 13,533 Hispanic individuals, 4,414 Brazilian individuals	29455858	A Large-Scale Multi-ancestry Genome-wide Study Accounting for Smoking Behavior Identifies Multiple Significant Loci for Blood Pressure.	Sung YJ	2018-02-15	Am J Hum Genet
NOS3	Systolic blood pressure (cigarette smoking interaction)	rs3918226	7	150993088	7q36.1	intron_variant	2e-12	80,552 European ancestry individuals, 27,118 African individuals, 13,438 Asian individuals, 8,805 Hispanic individuals	305,513 European ancestry individuals, 7,786 African individuals, 148,932 Asian individuals, 13,533 Hispanic individuals, 4,414 Brazilian individuals	29455858	A Large-Scale Multi-ancestry Genome-wide Study Accounting for Smoking Behavior Identifies Multiple Significant Loci for Blood Pressure.	Sung YJ	2018-02-15	Am J Hum Genet
NOS3	Systolic blood pressure x alcohol consumption interaction (2df test)	rs3918226	7	150993088	7q36.1	intron_variant	2e-14	63,608 European ancestry drinkers, 10,193 African American or Afro-Caribbean heavy drinkers, 2,441 Asian ancestry drinkers, 5,084 Hispanic or Latin American drinkers, 27,494 European ancestry non-drinkers, 11,224 African American or Afro-Caribbean non-drinkers, 9,924 Asian ancestry non-drinkers, 3,387 Hispanic or Latin American non-drinkers	238,002 European ancestry drinkers, 2,280 African American drinkers, 54,081 Asian ancestry drinkers, 6,452 Hispanic drinkers, 43,316 European ancestry non-drinkers, 2,761 African American non-drinkers, 86,945 Asian ancestry non-drinkers, 6,925 Hispanic non-drinkers	29912962	Novel genetic associations for blood pressure identified via gene-alcohol interaction in up to 570K individuals across multiple ancestries.	Feitosa MF	2018-06-18	PLoS One
NOS3	Diastolic blood pressure x alcohol consumption interaction (2df test)	rs3918226	7	150993088	7q36.1	intron_variant	4e-31	63,607 European ancestry drinkers, 10,193 African American or Afro-Caribbean drinkers, 2,441 Asian ancestry drinkers, 5,084 Hispanic or Latin American drinkers, 27,492 European ancestry non-drinkers, 11,223 African American or Afro-Caribbean non-drinkers, 9,924 Asian ancestry non-drinkers, 3,387 Hispanic or Latin American non-drinkers	238,058 European ancestry drinkers, 2,280 African American drinkers, 54,081 Asian ancestry drinkers, 6,448 Hispanic drinkers, 43,318 European ancestry non-drinkers, 2,761 African American non-drinkers, 86,943 Asian ancestry non-drinkers, 6,923 Hispanic non-drinkers	29912962	Novel genetic associations for blood pressure identified via gene-alcohol interaction in up to 570K individuals across multiple ancestries.	Feitosa MF	2018-06-18	PLoS One
NRG4	Hematocrit	rs11072566	15	76001630	15q24.2	intron_variant	9e-08	up to 40,258 European ancestry individuals, up to 16,128 African American individuals, up to 15,252 East Asian ancestry individuals.	16,389 European and African American individuals	28017375	Genome-wide Trans-ethnic Meta-analysis Identifies Seven Genetic Loci Influencing Erythrocyte Traits and a Role for RBPMS in Erythropoiesis.	van Rooij FJA	2016-12-22	Am J Hum Genet
PAX2	Alzheimer's disease	rs4509693	10	100741814	10q24.31	intron_variant	6e-06	331 European ancestry cases, 368 European ancestry controls	NA	20061627	Genome-wide scan of copy number variation in late-onset Alzheimer's disease.	Heinzen EL	2009-09-11	J Alzheimers Dis
PAX2	BMI (adjusted for smoking behaviour)	rs17094222	10	100635683	10q24.31	intergenic_variant	2e-06	98,173 European ancestry women, 64,373 European ancestry men, 5,829 European ancestry individuals, 10,500 African American/Afro-Caribbean ancestry women, 2,706 African American/Afro-Caribbean ancestry men, 1,030 Indian Asian ancestry women, 7,648 Indian Asian ancestry men, 1,793 Filipino ancestry women, 2,944 Hispanic/Latino ancestry women, 1,764 Hispanic/Latino ancestry men	21,496 European ancestry women, 24,385 European ancestry men, 118,364 European ancestry individuals, 2,326 African American/Afro-Caribbean ancestry women, 855 African American/Afro-Caribbean ancestry men	28443625	Genome-wide meta-analysis of 241,258 adults accounting for smoking behaviour identifies novel loci for obesity traits.	Justice AE	2017-04-26	Nat Commun
PAX2	Body mass index (joint analysis main effects and smoking interaction)	rs17094222	10	100635683	10q24.31	intergenic_variant	2e-06	98,173 European ancestry women, 64,373 European ancestry men, 5,829 European ancestry individuals, 10,500 African American/Afro-Caribbean ancestry women, 2,706 African American/Afro-Caribbean ancestry men, 1,030 Indian Asian ancestry women, 7,648 Indian Asian ancestry men, 1,793 Filipino ancestry women, 2,944 Hispanic/Latino ancestry women, 1,764 Hispanic/Latino ancestry men	21,496 European ancestry women, 24,385 European ancestry men, 118,364 European ancestry individuals, 2,326 African American/Afro-Caribbean ancestry women, 855 African American/Afro-Caribbean ancestry men	28443625	Genome-wide meta-analysis of 241,258 adults accounting for smoking behaviour identifies novel loci for obesity traits.	Justice AE	2017-04-26	Nat Commun
PAX2	Body mass index	rs17094222	10	100635683	10q24.31	intergenic_variant	8e-10	up to 104,666 European ancestry male individuals, up to 132,115 European ancestry female individuals, 370 African American male individuals, 517 African American female individuals, 512 Hispanic male individuals, 764 Hispanic female individuals	up to 48,274 European ancestry male individuals, up to 39,864 European ancestry female individuals, 2,441 African American or Afro-Caribbean male individuals, 6,314 African American or Afro-Caribbean female individuals, 919 Filipino male individuals, 828 Filipino female individuals, 205 Seychelles male individuals, 287 Seychelles female individuals, 2,964 South Asian ancestry male individuals, 65…	25673413	Genetic studies of body mass index yield new insights for obesity biology.	Locke AE	2015-02-12	Nature
PAX2	Body mass index	rs17094222	10	100635683	10q24.31	intergenic_variant	6e-11	up to 104,666 European ancestry male individuals, up to 132,115 European ancestry female individuals, 370 African American male individuals, 517 African American female individuals, 512 Hispanic male individuals, 764 Hispanic female individuals	up to 48,274 European ancestry male individuals, up to 39,864 European ancestry female individuals, 2,441 African American or Afro-Caribbean male individuals, 6,314 African American or Afro-Caribbean female individuals, 919 Filipino male individuals, 828 Filipino female individuals, 205 Seychelles male individuals, 287 Seychelles female individuals, 2,964 South Asian ancestry male individuals, 65…	25673413	Genetic studies of body mass index yield new insights for obesity biology.	Locke AE	2015-02-12	Nature
PAX2	Body mass index	rs17094222	10	100635683	10q24.31	intergenic_variant	2e-11	up to 104,666 European ancestry male individuals, up to 132,115 European ancestry female individuals, 370 African American male individuals, 517 African American female individuals, 512 Hispanic male individuals, 764 Hispanic female individuals	up to 48,274 European ancestry male individuals, up to 39,864 European ancestry female individuals, 2,441 African American or Afro-Caribbean male individuals, 6,314 African American or Afro-Caribbean female individuals, 919 Filipino male individuals, 828 Filipino female individuals, 205 Seychelles male individuals, 287 Seychelles female individuals, 2,964 South Asian ancestry male individuals, 65…	25673413	Genetic studies of body mass index yield new insights for obesity biology.	Locke AE	2015-02-12	Nature
PAX2	Systolic blood pressure	rs112184198	10	100844757	10q24.31	intergenic_variant	4e-18	140,882 European ancestry individuals	190,318 European ancestry individuals	28135244	Genome-wide association analysis identifies novel blood pressure loci and offers biological insights into cardiovascular risk.	Warren HR	2017-01-30	Nat Genet
PAX2	Hand grip strength	rs61873510	10	100866753	10q24.31	intergenic_variant	8e-09	334,825 British ancestry individuals	NA	29691431	Biological Insights Into Muscular Strength: Genetic Findings in the UK Biobank.	Tikkanen E	2018-04-24	Sci Rep
PAX2	Body mass index	rs17094222	10	100635683	10q24.31	intergenic_variant	2e-15	up to 72,390 Japanese ancestry women, up to 85,894 Japanese ancestry men	up to 10,048 Japanese ancestry women, up to 5,098 Japanese ancestry men, up to 181,999 European ancestry women, up to 140,155 European ancestry controls	28892062	Genome-wide association study identifies 112 new loci for body mass index in the Japanese population.	Akiyama M	2017-09-11	Nat Genet
PAX2	Body mass index	rs2495707	10	100666192	10q24.31	intergenic_variant	1e-09	up to 72,390 Japanese ancestry women, up to 85,894 Japanese ancestry men	up to 10,048 Japanese ancestry women, up to 5,098 Japanese ancestry men, up to 181,999 European ancestry women, up to 140,155 European ancestry controls	28892062	Genome-wide association study identifies 112 new loci for body mass index in the Japanese population.	Akiyama M	2017-09-11	Nat Genet
PAX2	Interleukin-16 levels	rs9706053	12	65982530	12q14.3	intergenic_variant	7e-07	3,483 Finnish ancestry individuals	NA	27989323	Genome-wide Association Study Identifies 27 Loci Influencing Concentrations of Circulating Cytokines and Growth Factors.	Ahola-Olli AV	2016-12-13	Am J Hum Genet
PAX2	Educational attainment (MTAG)	rs2884593	12	65985511	12q14.3	intergenic_variant	7e-09	1,311,438 European ancestry individuals	NA	30038396	Gene discovery and polygenic prediction from a genome-wide association study of educational attainment in 1.1 million individuals.	Lee JJ	2018-07-23	Nat Genet
PAX2	Highest math class taken (MTAG)	rs2358954	12	65985724	12q14.3	intergenic_variant	2e-08	811,539 European ancestry individuals	NA	30038396	Gene discovery and polygenic prediction from a genome-wide association study of educational attainment in 1.1 million individuals.	Lee JJ	2018-07-23	Nat Genet
PAX2	Body mass index	rs17094222	10	100635683	10q24.31	intergenic_variant	6e-15	315,347 European ancestry individuals, 8,322 Hispanic/Latino individuals, 7,290 East Asian ancestry individuals, 3,069 African American individuals, 459 South Asian ancestry individuals	431,743 European ancestry individuals, 9,275 South Asian ancestry individuals, 8,261 African British individuals, 1,822 East Asian ancestry individuals, 7,620 individuals	30108127	A Large Multi-ethnic Genome-Wide Association Study of Adult Body Mass Index Identifies Novel Loci.	Hoffmann TJ	2018-08-14	Genetics
PAX2	Adolescent idiopathic scoliosis	rs7074041	10	100578375	10q24.31	intergenic_variant	3e-20	196 cases, 303 controls	NA	30019117	The coexistence of copy number variations (CNVs) and single nucleotide polymorphisms (SNPs) at a locus can result in distorted calculations of the significance in associating SNPs to disease.	Liu J	2018-07-17	Hum Genet
PIWIL1	Menopause (age at onset)	rs12824058	12	130319789	12q24.33	intergenic_variant	6e-11	up to 69,626 European ancestry women	NA	26414677	Large-scale genomic analyses link reproductive aging to hypothalamic signaling, breast cancer susceptibility and BRCA1-mediated DNA repair.	Day FR	2015-11-01	Nat Genet
PKP2	Methadone dose in opioid dependence	rs1992676	12	33135239	12p11.21	intergenic_variant	7e-06	1,027 European American cases, 383 African American cases	NA	28115739	Genome-wide association study of therapeutic opioid dosing identifies a novel locus upstream of OPRM1.	Smith AH	2017-01-24	Mol Psychiatry
POP4	Diabetic retinopathy	rs10403021	19	29588697	19q12	intergenic_variant	2e-06	973 European ancestry cases, 1,856 European ancestry controls	NA	21441570	Genome-wide meta-analysis for severe diabetic retinopathy.	Grassi MA	2011-03-26	Hum Mol Genet
POP4	Smoking initiation	rs10414410	19	29595100	19q12	intergenic_variant	5e-06	754 Bangladeshi ancestry never smoker males, 2,565 Bangladeshi ancestry never smoker females, 1,837 Bangladeshi ancestry ever smoker males, 198 Bangladeshi ancestry ever smoker females	NA	24665060	Genome-wide association study of smoking behaviours among Bangladeshi adults.	Argos M	2014-03-24	J Med Genet
POP4	Body mass index	rs17513613	19	29795915	19q12	intergenic_variant	4e-09	up to 309,889 European ancestry individuals	NA	26426971	The Influence of Age and Sex on Genetic Associations with Adult Body Size and Shape: A Large-Scale Genome-Wide Interaction Study.	Winkler TW	2015-10-01	PLoS Genet
PPIL1	Acne (severe)	rs149709	6	37311157	6p21.2	intron_variant	2e-06	1,893 European ancestry cases, 5,132 European ancestry controls	2,063 European ancestry cases, 1,970 European ancestry controls	24927181	Genome-wide association study identifies three novel susceptibility loci for severe Acne vulgaris.	Navarini AA	2014-06-13	Nat Commun
PPIL1	Resting heart rate	rs236349	6	36852789	6p21.2	regulatory_region_variant	1e-15	127,919 European ancestry individuals, 2,478 Asian ancestry individuals, 1,734 Black individuals, 684 Mixed ancestry individuals, 1,436 individuals	130,795 European ancestry individuals	27798624	Identification of genomic loci associated with resting heart rate and shared genetic predictors with all-cause mortality.	Eppinga RN	2016-10-31	Nat Genet
PPIL1	Heart rate	rs236352	6	36849337	6p21.2	regulatory_region_variant	9e-07	13,184 HIspanic/Latino individuals	7,073 European ancestry individuals, 4,771 African American individuals	28610988	Genome-wide association study of heart rate and its variability in Hispanic/Latino cohorts.	Kerr KF	2017-06-10	Heart Rhythm
PPIL1	Heart rate variability traits (SDNN)	rs236349	6	36852789	6p21.2	regulatory_region_variant	4e-25	27,850 European ancestry individuals	24,125 European ancestry individuals, 11,234 Hispanic/Latino individuals, 6,899 African American individuals	28613276	Genetic loci associated with heart rate variability and their effects on cardiac disease risk.	Nolte IM	2017-06-14	Nat Commun
PPIL1	Heart rate variability traits (SDNN)	rs236349	6	36852789	6p21.2	regulatory_region_variant	2e-28	27,850 European ancestry individuals	24,125 European ancestry individuals, 11,234 Hispanic/Latino individuals, 6,899 African American individuals	28613276	Genetic loci associated with heart rate variability and their effects on cardiac disease risk.	Nolte IM	2017-06-14	Nat Commun
PPIL1	Heart rate variability traits (RMSSD)	rs236349	6	36852789	6p21.2	regulatory_region_variant	9e-17	26,523 European ancestry individuals	20,429 European ancestry individuals, 11,234 Hispanic/Latino individuals, 6,895 African American individuals	28613276	Genetic loci associated with heart rate variability and their effects on cardiac disease risk.	Nolte IM	2017-06-14	Nat Commun
PPIL1	Heart rate variability traits (RMSSD)	rs236349	6	36852789	6p21.2	regulatory_region_variant	6e-20	26,523 European ancestry individuals	20,429 European ancestry individuals, 11,234 Hispanic/Latino individuals, 6,895 African American individuals	28613276	Genetic loci associated with heart rate variability and their effects on cardiac disease risk.	Nolte IM	2017-06-14	Nat Commun
PPIL1	Heart rate variability traits (pvRSA/HF)	rs236349	6	36852789	6p21.2	regulatory_region_variant	5e-15	24,088 European ancestry individuals	9,377 European ancestry individuals, 404 Hispanic/Latino individuals, 1,901 African American individuals	28613276	Genetic loci associated with heart rate variability and their effects on cardiac disease risk.	Nolte IM	2017-06-14	Nat Commun
PPIL1	Heart rate variability traits (pvRSA/HF)	rs236349	6	36852789	6p21.2	regulatory_region_variant	3e-15	24,088 European ancestry individuals	9,377 European ancestry individuals, 404 Hispanic/Latino individuals, 1,901 African American individuals	28613276	Genetic loci associated with heart rate variability and their effects on cardiac disease risk.	Nolte IM	2017-06-14	Nat Commun
PPIL1	Blood protein levels	rs12194408	6	36871822	6p21.2	missense_variant	2e-55	3,301 European ancestry individuals	NA	29875488	Genomic atlas of the human plasma proteome.	Sun BB	2018-06-06	Nature
PPIL1	Blood protein levels	rs10440825	6	36837991	6p21.2	intron_variant	1e-21	3,200 European ancestry individuals	NA	30072576	Co-regulatory networks of human serum proteins link genetics to disease.	Emilsson V	2018-08-02	Science
PPIL1	Adolescent idiopathic scoliosis	rs2071823	6	36856623	6p21.2	missense_variant	8e-06	196 cases, 303 controls	NA	30019117	The coexistence of copy number variations (CNVs) and single nucleotide polymorphisms (SNPs) at a locus can result in distorted calculations of the significance in associating SNPs to disease.	Liu J	2018-07-17	Hum Genet
PRDM6	Mammographic density (dense area)	rs186749	5	123118610	5q23.2	intron_variant	3e-07	7,600 European ancestry individuals	343 European ancestry individuals, 1,472 Old Order Amish individuals, 8,564 individuals	25342443	Genome-wide association study identifies multiple loci associated with both mammographic density and breast cancer risk.	Lindstrom S	2014-10-24	Nat Commun
PRDM6	Percent mammographic density	rs186749	5	123118610	5q23.2	intron_variant	3e-09	7,916 European ancestry individuals	343 European ancestry individuals, 1,472 Old Order Amish individuals, 8,564 individuals	25342443	Genome-wide association study identifies multiple loci associated with both mammographic density and breast cancer risk.	Lindstrom S	2014-10-24	Nat Commun
PRDM6	Systolic blood pressure	rs13359291	5	123140763	5q23.2	intron_variant	9e-16	31,516 East Asian ancestry individuals, 35,352 European ancestry individuals, 33,126 South Asian ancestry individuals	87,205 individuals, 48,268 East Asian ancestry individuals, 68,456 European ancestry individuals and 16,328 South Asian ancestry individuals	26390057	Trans-ancestry genome-wide association study identifies 12 genetic loci influencing blood pressure and implicates a role for DNA methylation.	Kato N	2015-09-21	Nat Genet
PRDM6	QRS duration	rs335206	5	123168872	5q23.2	intron_variant	3e-10	6,085 Korean ancestry individuals	7,295 Japanese ancestry individuals	25035420	Identification of three novel genetic variations associated with electrocardiographic traits (QRS duration and PR interval) in East Asians.	Hong KW	2014-07-17	Hum Mol Genet
PRDM6	Breast cancer	rs10629804	5	123142308	5q23.2	intron_variant	1e-06	76,192 European ancestry cases, 63,082 European ancestry controls	46,785 European ancestry cases, 42,892 European ancestry controls, 14,068 East Asian ancestry cases, 13,104 East Asian ancestry controls	29059683	Association analysis identifies 65 new breast cancer risk loci.	Michailidou K	2017-10-23	Nature
PRDM6	Body mass index	rs4308481	5	123316412	5q23.2	intergenic_variant	1e-08	up to 72,390 Japanese ancestry women, up to 85,894 Japanese ancestry men	up to 10,048 Japanese ancestry women, up to 5,098 Japanese ancestry men, up to 181,999 European ancestry women, up to 140,155 European ancestry controls	28892062	Genome-wide association study identifies 112 new loci for body mass index in the Japanese population.	Akiyama M	2017-09-11	Nat Genet
PRDM6	Body mass index	rs1582931	5	123321505	5q23.2	intergenic_variant	5e-09	up to 72,390 Japanese ancestry women, up to 85,894 Japanese ancestry men	up to 10,048 Japanese ancestry women, up to 5,098 Japanese ancestry men, up to 181,999 European ancestry women, up to 140,155 European ancestry controls	28892062	Genome-wide association study identifies 112 new loci for body mass index in the Japanese population.	Akiyama M	2017-09-11	Nat Genet
PRDM6	Coronary artery disease	rs2546343	5	123098971	5q23.2	intron_variant	7e-07	34,541 cases, 261,984 controls	88,192 cases, 162,544 controls	29212778	Identification of 64 Novel Genetic Loci Provides an Expanded View on the Genetic Architecture of Coronary Artery Disease.	van der Harst P	2017-12-06	Circ Res
PRDM6	Pulse pressure	rs337100	5	123210816	5q23.2	intergenic_variant	5e-09	150,134 European ancestry individuals	87,359 European ancestry individuals, 140,886 European and unknown ancestry individuals	28739976	Novel Blood Pressure Locus and Gene Discovery Using Genome-Wide Association Study and Expression Data Sets From Blood and the Kidney.	Wain LV	2017-07-24	Hypertension
PRDM6	Pulse pressure	rs337100	5	123210816	5q23.2	intergenic_variant	3e-08	150,134 European ancestry individuals	87,359 European ancestry individuals, 140,886 European and unknown ancestry individuals	28739976	Novel Blood Pressure Locus and Gene Discovery Using Genome-Wide Association Study and Expression Data Sets From Blood and the Kidney.	Wain LV	2017-07-24	Hypertension
PRDM6	Diastolic blood pressure	rs1008058	5	123099932	5q23.2	missense_variant	7e-06	up to 165,276 European ancestry individuals, up to 27,487 South Asian ancestry individuals	up to 125,713 European ancestry individuals, up to 2,641 South Asian ancestry individuals, 4,632 Hispanic individuals, 22,077 African American individuals	27618447	Trans-ancestry meta-analyses identify rare and common variants associated with blood pressure and hypertension.	Surendran P	2016-10-01	Nat Genet
PRDM6	Systolic blood pressure	rs1008058	5	123099932	5q23.2	missense_variant	3e-09	up to 165,276 European ancestry individuals, up to 27,487 South Asian ancestry individuals	up to 125,713 European ancestry individuals, up to 2,641 South Asian ancestry individuals, 4,632 Hispanic individuals, 22,077 African American individuals	27618447	Trans-ancestry meta-analyses identify rare and common variants associated with blood pressure and hypertension.	Surendran P	2016-10-01	Nat Genet
PRDM6	Pulse pressure	rs1008058	5	123099932	5q23.2	missense_variant	9e-06	up to 165,276 European ancestry individuals, up to 27,487 South Asian ancestry individuals	up to 125,713 European ancestry individuals, up to 2,641 South Asian ancestry individuals, 4,632 Hispanic individuals, 22,077 African American individuals	27618447	Trans-ancestry meta-analyses identify rare and common variants associated with blood pressure and hypertension.	Surendran P	2016-10-01	Nat Genet
PRKAG2	Hemoglobin	rs10224002	7	151717955	7q36.1	intron_variant	3e-15	24,167 European ancestry individuals	9,456 European ancestry individuals	19862010	Multiple loci influence erythrocyte phenotypes in the CHARGE Consortium.	Ganesh SK	2009-10-11	Nat Genet
PRKAG2	Hematocrit	rs10224002	7	151717955	7q36.1	intron_variant	6e-15	24,167 European ancestry individuals	9,456 European ancestry individuals	19862010	Multiple loci influence erythrocyte phenotypes in the CHARGE Consortium.	Ganesh SK	2009-10-11	Nat Genet
PRKAG2	Bipolar disorder (age of onset and psychotic symptoms)	rs7795096	7	151849504	7q36.1	intron_variant	2e-06	2,836 European ancestry cases, 2,744 European ancestry controls	3,916 European cases, 5,112 controls	21305692	Genome-wide association analysis of age at onset and psychotic symptoms in bipolar disorder.	Belmonte Mahon P	2011-02-08	Am J Med Genet B Neuropsychiatr Genet
PRKAG2	Red blood cell traits	rs10480300	7	151708919	7q36.1	intron_variant	8e-15	62,553 European ancestry individuals, 9,308 South Asian ancestry individuals	63,506 European ancestry individuals	23222517	Seventy-five genetic loci influencing the human red blood cell.	van der Harst P	2012-12-05	Nature
PRKAG2	Urate levels	rs10480300	7	151708919	7q36.1	intron_variant	4e-09	49,825 European ancestry males, 60,522 European ancestry females	Up to 32,813 European ancestry individuals	23263486	Genome-wide association analyses identify 18 new loci associated with serum urate concentrations.	Kottgen A	2012-12-23	Nat Genet
PRKAG2	Metabolite levels (small molecules and protein measures)	rs10265221	7	151717243	7q36.1	intron_variant	8e-11	2,118 Erasmus Rucphen (founder/genetic isolate), 22,807 European ancestry individuals	NA	27005778	Genome-wide study for circulating metabolites identifies 62 loci and reveals novel systemic effects of LPA.	Kettunen J	2016-03-23	Nat Commun
PRKAG2	Chronic kidney disease	rs7805747	7	151710715	7q36.1	intron_variant	4e-12	Up to 67,093 European ancestry individuals	Up to 22,982 European ancestry individuals	20383146	New loci associated with kidney function and chronic kidney disease.	Kottgen A	2010-04-11	Nat Genet
PRKAG2	Glomerular filtration rate	rs10265221	7	151717243	7q36.1	intron_variant	4e-06	23,553 European ancestry individuals, 23,536 Japanese individuals, 16,325 Hispanic individuals, 8,224 African American individuals	NA	27588450	Trans-ethnic Fine Mapping Highlights Kidney-Function Genes Linked to Salt Sensitivity.	Mahajan A	2016-09-01	Am J Hum Genet
PRKAG2	Glomerular filtration rate	rs10265221	7	151717243	7q36.1	intron_variant	7e-11	23,553 European ancestry individuals, 23,536 Japanese individuals, 16,325 Hispanic individuals, 8,224 African American individuals	NA	27588450	Trans-ethnic Fine Mapping Highlights Kidney-Function Genes Linked to Salt Sensitivity.	Mahajan A	2016-09-01	Am J Hum Genet
PRKAG2	Glomerular filtration rate in non diabetics (creatinine)	rs7805747	7	151710715	7q36.1	intron_variant	2e-29	118,448 European ancestry individuals	36,433 European ancestry individuals	26831199	Genetic associations at 53 loci highlight cell types and biological pathways relevant for kidney function.	Pattaro C	2016-01-21	Nat Commun
PRKAG2	Gut microbiota (beta diversity)	rs35148810	7	151823399	7q36.1	intron_variant	5e-08	1,812 European ancestry individuals	371 European ancestry individuals	27723756	Genome-wide association analysis identifies variation in vitamin D receptor and other host factors influencing the gut microbiota.	Wang J	2016-10-10	Nat Genet
PRKAG2	Hematocrit	rs10224210	7	151716108	7q36.1	intron_variant	1e-08	up to 40,258 European ancestry individuals, up to 16,128 African American individuals, up to 15,252 East Asian ancestry individuals.	16,389 European and African American individuals	28017375	Genome-wide Trans-ethnic Meta-analysis Identifies Seven Genetic Loci Influencing Erythrocyte Traits and a Role for RBPMS in Erythropoiesis.	van Rooij FJA	2016-12-22	Am J Hum Genet
PRKAG2	Hemoglobin levels	rs10224210	7	151716108	7q36.1	intron_variant	3e-12	up to 40,258 European ancestry individuals, 16,128 African American individuals, up to 15,252 East Asian ancestry individuals.	16,389 European and African American individuals	28017375	Genome-wide Trans-ethnic Meta-analysis Identifies Seven Genetic Loci Influencing Erythrocyte Traits and a Role for RBPMS in Erythropoiesis.	van Rooij FJA	2016-12-22	Am J Hum Genet
PRKAG2	Chronic kidney disease	rs7805747	7	151710715	7q36.1	intron_variant	2e-14	12,385 European ancestry cases, 104,780 European ancestry controls	33,972 European ancestry individuals	26831199	Genetic associations at 53 loci highlight cell types and biological pathways relevant for kidney function.	Pattaro C	2016-01-21	Nat Commun
PRKAG2	Glomerular filtration rate (creatinine)	rs7805747	7	151710715	7q36.1	intron_variant	8e-29	133,413 European ancestry individuals	42,166 European ancestry individuals, up to 16,471 African ancestry individuals, up to 42,296 Asian ancestry individuals	26831199	Genetic associations at 53 loci highlight cell types and biological pathways relevant for kidney function.	Pattaro C	2016-01-21	Nat Commun
PRKAG2	Urea levels	rs10224210	7	151716108	7q36.1	intron_variant	6e-09	19,293 British ancestry individuals from 6863 families.	NA	28270201	Exploration of haplotype research consortium imputation for genome-wide association studies in 20,032 Generation Scotland participants.	Nagy R	2017-03-07	Genome Med
PRKAG2	Hematocrit	rs10224210	7	151716108	7q36.1	intron_variant	3e-69	173,039 European ancestry individuals	NA	27863252	The Allelic Landscape of Human Blood Cell Trait Variation and Links to Common Complex Disease.	Astle WJ	2016-11-17	Cell
PRKAG2	Red blood cell count	rs10224210	7	151716108	7q36.1	intron_variant	5e-51	172,952 European ancestry individuals	NA	27863252	The Allelic Landscape of Human Blood Cell Trait Variation and Links to Common Complex Disease.	Astle WJ	2016-11-17	Cell
PRKAG2	Tenofovir clearance in HIV infection	rs9648724	7	151805216	7q36.1	intron_variant	1e-06	243 European ancestry cases, 149 African American cases, 100 Hispanic American cases, 9 unknown ancestry cases	NA	26148204	Genomewide association study of tenofovir pharmacokinetics and creatinine clearance in AIDS Clinical Trials Group protocol A5202.	Wanga V	2015-09-01	Pharmacogenet Genomics
PRKAG2	Tenofovir clearance in HIV infection	rs9648724	7	151805216	7q36.1	intron_variant	1e-06	243 European ancestry cases, 149 African American cases, 100 Hispanic American cases, 9 unknown ancestry cases	NA	26148204	Genomewide association study of tenofovir pharmacokinetics and creatinine clearance in AIDS Clinical Trials Group protocol A5202.	Wanga V	2015-09-01	Pharmacogenet Genomics
PRKAG2	Glomerular filtration rate (creatinine)	rs10254101	7	151718450	7q36.1	intron_variant	6e-20	110,517 European ancestry individuals		28452372	1000 Genomes-based meta-analysis identifies 10 novel loci for kidney function.	Gorski M	2017-04-28	Sci Rep
PRKAG2	Red blood cell count	rs2075672	7	100642673	7q22.1	intron_variant	1e-08	12,502 Hispanic/Latino individuals	4,772 Hispanic/Latino individuals	28453575	Genome-wide association study of red blood cell traits in Hispanics/Latinos: The Hispanic Community Health Study/Study of Latinos.	Hodonsky CJ	2017-04-28	PLoS Genet
PRKAG2	Hemoglobin concentration	rs73728279	7	151714408	7q36.1	intron_variant	3e-59	172,925 European ancestry individuals	NA	27863252	The Allelic Landscape of Human Blood Cell Trait Variation and Links to Common Complex Disease.	Astle WJ	2016-11-17	Cell
PRKAG2	Educational attainment (MTAG)	rs4726070	7	151631132	7q36.1	intron_variant	1e-18	1,311,438 European ancestry individuals	NA	30038396	Gene discovery and polygenic prediction from a genome-wide association study of educational attainment in 1.1 million individuals.	Lee JJ	2018-07-23	Nat Genet
PRKAG2	Self-reported math ability	rs1345278	7	151646552	7q36.1	intron_variant	2e-09	564,698 European ancestry individuals	NA	30038396	Gene discovery and polygenic prediction from a genome-wide association study of educational attainment in 1.1 million individuals.	Lee JJ	2018-07-23	Nat Genet
PRKAG2	Glomerular filtration rate in diabetes	rs10224002	7	151717955	7q36.1	intron_variant	3e-07	13,158 European ancestry individuals	9,333 European ancestry individuals, 7,405 Asian individuals, 975 Chinese ancestry individuals, 384 Indian ancestry individuals, 307 Malay ancestry individuals	29703844	A Genome-Wide Association Study of Diabetic Kidney Disease in Subjects With Type 2 Diabetes.	van Zuydam NR	2018-04-27	Diabetes
PRKAG2	Glomerular filtration rate in diabetes	rs10224002	7	151717955	7q36.1	intron_variant	3e-08	13,158 European ancestry individuals	9,333 European ancestry individuals, 7,405 Asian individuals, 975 Chinese ancestry individuals, 384 Indian ancestry individuals, 307 Malay ancestry individuals	29703844	A Genome-Wide Association Study of Diabetic Kidney Disease in Subjects With Type 2 Diabetes.	van Zuydam NR	2018-04-27	Diabetes
PRKAG2	Highest math class taken (MTAG)	rs1345278	7	151646552	7q36.1	intron_variant	3e-16	811,539 European ancestry individuals	NA	30038396	Gene discovery and polygenic prediction from a genome-wide association study of educational attainment in 1.1 million individuals.	Lee JJ	2018-07-23	Nat Genet
PRKAG2	Self-reported math ability (MTAG)	rs1345278	7	151646552	7q36.1	intron_variant	9e-12	670,471 European ancestry individuals	NA	30038396	Gene discovery and polygenic prediction from a genome-wide association study of educational attainment in 1.1 million individuals.	Lee JJ	2018-07-23	Nat Genet
PRKAG2	Glomerular filtration rate in type 2 diabetes	rs10224002	7	151717955	7q36.1	intron_variant	8e-07	9,197 European ancestry individuals	9,333 European ancestry individuals, 7,405 Asian individuals, 975 Chinese ancestry individuals, 384 Indian ancestry individuals, 307 Malay ancestry individuals	29703844	A Genome-Wide Association Study of Diabetic Kidney Disease in Subjects With Type 2 Diabetes.	van Zuydam NR	2018-04-27	Diabetes
PRKAG2	Glomerular filtration rate in type 2 diabetes	rs10224002	7	151717955	7q36.1	intron_variant	5e-08	9,197 European ancestry individuals	9,333 European ancestry individuals, 7,405 Asian individuals, 975 Chinese ancestry individuals, 384 Indian ancestry individuals, 307 Malay ancestry individuals	29703844	A Genome-Wide Association Study of Diabetic Kidney Disease in Subjects With Type 2 Diabetes.	van Zuydam NR	2018-04-27	Diabetes
PRKAG2	Systolic blood pressure	rs10224002	7	151717955	7q36.1	intron_variant	3e-07	up to 165,276 European ancestry individuals, up to 27,487 South Asian ancestry individuals	up to 125,713 European ancestry individuals, up to 2,641 South Asian ancestry individuals, 4,632 Hispanic individuals, 22,077 African American individuals	27618447	Trans-ancestry meta-analyses identify rare and common variants associated with blood pressure and hypertension.	Surendran P	2016-10-01	Nat Genet
PRKAG2	Glaucoma (primary open-angle)	rs62478245	7	151808612	7q36.1	intron_variant	3e-08	10,523 European ancestry cases, 203,579 European ancestry controls, 411 Hispanic cases, 4,778 Hispanic controls, 463 East Asian ancestry cases, 4,907 East Asian ancestry controls, 298 African American cases, 1,549 African American controls, 204 South Asian ancestry cases, 4,916 South Asian ancestry controls, 272 African British cases, 4,831 African British controls, 144 mixed ancestry cases, 3,42…	NA	29891935	A multiethnic genome-wide association study of primary open-angle glaucoma identifies novel risk loci.	Choquet H	2018-06-11	Nat Commun
PRKAG2	Cognitive performance (MTAG)	rs4726070	7	151631132	7q36.1	intron_variant	1e-08	402,382 European ancestry individuals	NA	30038396	Gene discovery and polygenic prediction from a genome-wide association study of educational attainment in 1.1 million individuals.	Lee JJ	2018-07-23	Nat Genet
PRKAG2	Intraocular pressure	rs4128399	7	151801593	7q36.1	intron_variant	1e-10	139,555 European ancestry individuals	NA	29785010	Genome-wide analyses identify 68 new loci associated with intraocular pressure and improve risk prediction for primary open-angle glaucoma.	Khawaja AP	2018-05-21	Nat Genet
PRKAG2	Educational attainment (years of education)	rs4726070	7	151631132	7q36.1	intron_variant	1e-17	up to 1,131,881 European ancestry individuals	NA	30038396	Gene discovery and polygenic prediction from a genome-wide association study of educational attainment in 1.1 million individuals.	Lee JJ	2018-07-23	Nat Genet
PRKAG2	Educational attainment (years of education)	rs2079987	7	151645554	7q36.1	intron_variant	4e-15	up to 1,131,881 European ancestry individuals	NA	30038396	Gene discovery and polygenic prediction from a genome-wide association study of educational attainment in 1.1 million individuals.	Lee JJ	2018-07-23	Nat Genet
RBPMS	Heart rate variability traits	rs2979481	8	30405270	8p12	intron_variant	4e-06	472 European ancestry individuals from 99 families	NA	22174390	Heritability of submaximal exercise heart rate response to exercise training is accounted for by nine SNPs.	Rankinen T	2011-12-15	J Appl Physiol (1985)
RBPMS	Mean corpuscular volume	rs2979489	8	30423317	8p12	intron_variant	1e-10	up to 29,946 European ancestry individuals, up to 6150 African American individuals, 15,074 East Asian individuals.	16,389 individuals of European and African American ancestry.	28017375	Genome-wide Trans-ethnic Meta-analysis Identifies Seven Genetic Loci Influencing Erythrocyte Traits and a Role for RBPMS in Erythropoiesis.	van Rooij FJA	2016-12-22	Am J Hum Genet
RBPMS	Mean corpuscular hemoglobin	rs2979489	8	30423317	8p12	intron_variant	5e-07	up to 21,020 European ancestry individuals, up to 3,621 African American individuals, up to 15,062 East Asian individuals.	16,389 individuals of European and African American ancestry.	28017375	Genome-wide Trans-ethnic Meta-analysis Identifies Seven Genetic Loci Influencing Erythrocyte Traits and a Role for RBPMS in Erythropoiesis.	van Rooij FJA	2016-12-22	Am J Hum Genet
RBPMS	Granulocyte count	rs2979489	8	30423317	8p12	intron_variant	1e-12	169,822 European ancestry individuals	NA	27863252	The Allelic Landscape of Human Blood Cell Trait Variation and Links to Common Complex Disease.	Astle WJ	2016-11-17	Cell
RBPMS	Sum neutrophil eosinophil counts	rs2979489	8	30423317	8p12	intron_variant	4e-13	170,384 European ancestry individuals	NA	27863252	The Allelic Landscape of Human Blood Cell Trait Variation and Links to Common Complex Disease.	Astle WJ	2016-11-17	Cell
RBPMS	Sum basophil neutrophil counts	rs2979489	8	30423317	8p12	intron_variant	6e-12	170,143 European ancestry individuals	NA	27863252	The Allelic Landscape of Human Blood Cell Trait Variation and Links to Common Complex Disease.	Astle WJ	2016-11-17	Cell
RBPMS	Breast cancer	rs7834448	8	30372068	8p12	intergenic_variant	7e-06	76,192 European ancestry cases, 63,082 European ancestry controls	46,785 European ancestry cases, 42,892 European ancestry controls, 14,068 East Asian ancestry cases, 13,104 East Asian ancestry controls	29059683	Association analysis identifies 65 new breast cancer risk loci.	Michailidou K	2017-10-23	Nature
RBPMS	Lymphocyte percentage of white cells	rs2979472	8	30434188	8p12	intron_variant	3e-11	171,748 European ancestry individuals	NA	27863252	The Allelic Landscape of Human Blood Cell Trait Variation and Links to Common Complex Disease.	Astle WJ	2016-11-17	Cell
RBPMS	Myeloid white cell count	rs2979489	8	30423317	8p12	intron_variant	8e-13	169,219 European ancestry individuals	NA	27863252	The Allelic Landscape of Human Blood Cell Trait Variation and Links to Common Complex Disease.	Astle WJ	2016-11-17	Cell
RBPMS	Mean corpuscular volume	rs35091702	8	30421955	8p12	intron_variant	1e-12	172,433 European ancestry individuals	NA	27863252	The Allelic Landscape of Human Blood Cell Trait Variation and Links to Common Complex Disease.	Astle WJ	2016-11-17	Cell
RBPMS	Mean corpuscular hemoglobin	rs35091702	8	30421955	8p12	intron_variant	3e-12	172,332 European ancestry individuals	NA	27863252	The Allelic Landscape of Human Blood Cell Trait Variation and Links to Common Complex Disease.	Astle WJ	2016-11-17	Cell
RBPMS	Mean corpuscular volume	rs2915594	8	30543850	8p12	intron_variant	3e-08	108,256 Japanese ancestry individuals	NA	29403010	Genetic analysis of quantitative traits in the Japanese population links cell types to complex human diseases.	Kanai M	2018-02-05	Nat Genet
RBPMS	Height	rs2979531	8	30525496	8p12	intron_variant	1e-07	253,288 European ancestry individuals	336,474 European ancestry individuals	29782485	Evaluation and application of summary statistic imputation to discover new height-associated loci.	Rueger S	2018-05-21	PLoS Genet
RCL1	Red blood cell count	rs10758658	9	4856877	9p24.1	intron_variant	1e-08	up to 40,258 European ancestry individuals, up to 16,128 African American individuals, up to 15,252 East Asian individuals.	16,389 individuals of European and African American ancestry.	28017375	Genome-wide Trans-ethnic Meta-analysis Identifies Seven Genetic Loci Influencing Erythrocyte Traits and a Role for RBPMS in Erythropoiesis.	van Rooij FJA	2016-12-22	Am J Hum Genet
RCL1	Mean corpuscular hemoglobin	rs10758656	9	4852599	9p24.1	intron_variant	2e-09	up to 21,020 European ancestry individuals, up to 3,621 African American individuals, up to 15,062 East Asian individuals.	16,389 individuals of European and African American ancestry.	28017375	Genome-wide Trans-ethnic Meta-analysis Identifies Seven Genetic Loci Influencing Erythrocyte Traits and a Role for RBPMS in Erythropoiesis.	van Rooij FJA	2016-12-22	Am J Hum Genet
RCL1	Mean corpuscular hemoglobin	rs10758658	9	4856877	9p24.1	intron_variant	1e-08	up to 21,020 European ancestry individuals, up to 3,621 African American individuals, up to 15,062 East Asian individuals.	16,389 individuals of European and African American ancestry.	28017375	Genome-wide Trans-ethnic Meta-analysis Identifies Seven Genetic Loci Influencing Erythrocyte Traits and a Role for RBPMS in Erythropoiesis.	van Rooij FJA	2016-12-22	Am J Hum Genet
RGS6	Obesity (extreme)	rs699363	14	72225785	14q24.2	intron_variant	5e-06	2,633 European ancestry extremely obese adult cases, 2,740 European ancestry controls	29,181 European ancestry individuals	21935397	Genome-wide population-based association study of extremely overweight young adults--the GOYA study.	Paternoster L	2011-09-15	PLoS One
RGS6	Smoking cessation	rs7159300	14	72417166	14q24.2	intron_variant	4e-06	369 European ancestry individuals	NA	20811658	Genome-wide association for smoking cessation success in a trial of precessation nicotine replacement.	Uhl GR	2010-08-24	Mol Med
RGS6	Yang-deficiency constitution	rs36405	14	71891220	14q24.2	intron_variant	4e-07	30 cases, 30 balanced constitution controls	NA	25533513	Genome-wide association study on susceptibility genes associated with yang-deficiency constitution: A small sample case-control study.	Yao SL	2014-12-22	Chin J Integr Med
RGS6	Antibody status in Tripanosoma cruzi seropositivity	rs2681735	14	72345817	14q24.2	intron_variant	1e-06	580 Brazilian ancestry individuals	NA	24324551	Genome wide association study (GWAS) of Chagas cardiomyopathy in Trypanosoma cruzi seropositive subjects.	Deng X	2013-11-20	PLoS One
RGS6	C-reactive protein levels	rs4903031	14	72552528	14q24.2	intron_variant	5e-06	63,678 European ancestry individuals 1,792 Erasmus Ruchpen individuals, 715 Orcadian individuals	16,540 European ancestry individuals	21300955	Meta-analysis of genome-wide association studies in >80 000 subjects identifies multiple loci for C-reactive protein levels.	Dehghan A	2011-02-07	Circulation
RGS6	Economic and political preferences (environmentalism)	rs4902960	14	71965432	14q24.2	intron_variant	1e-06	9,617 European ancestry individuals	NA	22566634	The genetic architecture of economic and political preferences.	Benjamin DJ	2012-05-07	Proc Natl Acad Sci U S A
RGS6	C-reactive protein and white blood cell count	rs2526932	14	72614360	14q24.2	intergenic_variant	6e-13	8,722 individuals	NA	22788528	Genetic associations with C-reactive protein level and white blood cell count in the KARE study.	Kong M	2012-07-13	Int J Immunogenet
RGS6	Amyotrophic lateral sclerosis (sporadic)	rs10131300	14	72472787	14q24.2	intron_variant	5e-06	250 Han Chinese ancestry cases, 250 Han Chinese ancestry controls	NA	24529757	Genome-wide association study combining pathway analysis for typical sporadic amyotrophic lateral sclerosis in Chinese Han populations.	Xie T	2014-01-17	Neurobiol Aging
RGS6	Cutaneous psoriasis	rs12895275	14	72249807	14q24.2	intron_variant	4e-07	1,363 European ancestry cases, 4,934 European ancestry controls	up to 2,969 European ancestry cases, up to European ancestry 14,384 controls	26626624	Genome-wide Association Analysis of Psoriatic Arthritis and Cutaneous Psoriasis Reveals Differences in Their Genetic Architecture.	Stuart PE	2015-11-28	Am J Hum Genet
RGS6	Resting heart rate	rs17180489	14	72418763	14q24.2	intron_variant	9e-19	127,919 European ancestry individuals, 2,478 Asian ancestry individuals, 1,734 Black individuals, 684 Mixed ancestry individuals, 1,436 individuals	130,795 European ancestry individuals	27798624	Identification of genomic loci associated with resting heart rate and shared genetic predictors with all-cause mortality.	Eppinga RN	2016-10-31	Nat Genet
RGS6	antipsychotic drug dosage in schizophrenia or schizoaffective disorder	rs981975	14	72119843	14q24.2	intron_variant	9e-07	up to 39 European ancestry schizophrenia cases, up to 40 European ancestry schizoaffective cases	NA	26821981	Genome-wide association analysis to predict optimal antipsychotic dosage in schizophrenia: a pilot study.	Koga AT	2016-01-28	J Neural Transm (Vienna)
RGS6	Schizophrenia	rs2332700	14	71950609	14q24.2	intron_variant	1e-09	592 Ashkenazi Jewish ancestry cases, 505 Ashkenazi Jewish ancestry controls, 36,989 cases, 113,075 controls	NA	26198764	Genome-wide association study of schizophrenia in Ashkenazi Jews.	Goes FS	2015-07-21	Am J Med Genet B Neuropsychiatr Genet
RGS6	Schizophrenia	rs2332700	14	71950609	14q24.2	intron_variant	5e-09	32,405 European ancestry cases, 42,221 European ancestry controls, 1,235 European ancestry cases and 1,235 European ancestry controls from 1235 parent-offspring trios, 1,836 East Asian ancestry cases, 3,383 East Asian ancestry controls	1,513 European ancestry cases, 66,236 European ancestry controls	25056061	Biological insights from 108 schizophrenia-associated genetic loci.	Ripke S	2014-07-22	Nature
RGS6	Autism spectrum disorder or schizophrenia	rs2332700	14	71950609	14q24.2	intron_variant	2e-09	schizophrenia cases and controls (see Ripke, 2014), up to 6,197 European ancestry ASD cases, up to 7,377 European ancestry controls, up to 1,190 ASD cases, up to 1,190 controls	NA	28540026	Meta-analysis of GWAS of over 16,000 individuals with autism spectrum disorder highlights a novel locus at 10q24.32 and a significant overlap with schizophrenia.	Anney RJL	2017-05-22	Mol Autism
RGS6	Autism spectrum disorder or schizophrenia	rs36350	14	71920923	14q24.2	intergenic_variant	3e-08	schizophrenia cases and controls (see Ripke, 2014), up to 6,197 European ancestry ASD cases, up to 7,377 European ancestry controls, up to 1,190 ASD cases, up to 1,190 controls	NA	28540026	Meta-analysis of GWAS of over 16,000 individuals with autism spectrum disorder highlights a novel locus at 10q24.32 and a significant overlap with schizophrenia.	Anney RJL	2017-05-22	Mol Autism
RGS6	Small cell lung carcinoma	rs847245	14	72249978	14q24.2	intron_variant	2e-06	2,664 European ancestry cases, 21,444 European ancestry controls	NA	28604730	Large-scale association analysis identifies new lung cancer susceptibility loci and heterogeneity in genetic susceptibility across histological subtypes.	McKay JD	2017-06-12	Nat Genet
RGS6	Intracranial aneurysm	rs117272176	14	72435497	14q24.2	intron_variant	3e-06	173 French Canadian cases, 1,772 French Canadian controls	2,617 cases, 1,416 controls	29531279	Genome-wide association analysis identifies new candidate risk loci for familial intracranial aneurysm in the French-Canadian population.	Zhou S	2018-03-12	Sci Rep
RGS6	Schizophrenia	rs35607894	14	71941921	14q24.2	intron_variant	5e-11	7,699 Chinese ancestry cases, 35,476 European ancestry cases, 18,327 Chinese ancestry controls, 46,839 European ancestry controls	4,384 Chinese ancestry cases, 5,770 Chinese ancestry controls	28991256	Genome-wide association analysis identifies 30 new susceptibility loci for schizophrenia.	Li Z	2017-10-09	Nat Genet
RGS6	Neuroticism	rs112850127	14	71817831	14q24.2	intergenic_variant	1e-06	329,821 European ancestry individuals	122,867 European ancestry individuals	29255261	Association analysis in over 329,000 individuals identifies 116 independent variants influencing neuroticism.	Luciano M	2017-12-18	Nat Genet
RGS6	Heart rate	rs17180489	14	72418763	14q24.2	intron_variant	7e-07	13,184 HIspanic/Latino individuals	7,073 European ancestry individuals, 4,771 African American individuals	28610988	Genome-wide association study of heart rate and its variability in Hispanic/Latino cohorts.	Kerr KF	2017-06-10	Heart Rhythm
RGS6	Heart rate variability traits (SDNN)	rs2529471	14	72346561	14q24.2	intron_variant	2e-12	27,850 European ancestry individuals	24,125 European ancestry individuals, 11,234 Hispanic/Latino individuals, 6,899 African American individuals	28613276	Genetic loci associated with heart rate variability and their effects on cardiac disease risk.	Nolte IM	2017-06-14	Nat Commun
RGS6	Heart rate variability traits (SDNN)	rs2529471	14	72346561	14q24.2	intron_variant	2e-12	27,850 European ancestry individuals	24,125 European ancestry individuals, 11,234 Hispanic/Latino individuals, 6,899 African American individuals	28613276	Genetic loci associated with heart rate variability and their effects on cardiac disease risk.	Nolte IM	2017-06-14	Nat Commun
RGS6	Heart rate variability traits (SDNN)	rs36423	14	71886485	14q24.2	intron_variant	6e-13	27,850 European ancestry individuals	24,125 European ancestry individuals, 11,234 Hispanic/Latino individuals, 6,899 African American individuals	28613276	Genetic loci associated with heart rate variability and their effects on cardiac disease risk.	Nolte IM	2017-06-14	Nat Commun
RGS6	Heart rate variability traits (SDNN)	rs36423	14	71886485	14q24.2	intron_variant	2e-14	27,850 European ancestry individuals	24,125 European ancestry individuals, 11,234 Hispanic/Latino individuals, 6,899 African American individuals	28613276	Genetic loci associated with heart rate variability and their effects on cardiac disease risk.	Nolte IM	2017-06-14	Nat Commun
RGS6	Heart rate variability traits (SDNN)	rs4899412	14	71997545	14q24.2	intron_variant	3e-13	27,850 European ancestry individuals	24,125 European ancestry individuals, 11,234 Hispanic/Latino individuals, 6,899 African American individuals	28613276	Genetic loci associated with heart rate variability and their effects on cardiac disease risk.	Nolte IM	2017-06-14	Nat Commun
RGS6	Heart rate variability traits (SDNN)	rs4899412	14	71997545	14q24.2	intron_variant	6e-13	27,850 European ancestry individuals	24,125 European ancestry individuals, 11,234 Hispanic/Latino individuals, 6,899 African American individuals	28613276	Genetic loci associated with heart rate variability and their effects on cardiac disease risk.	Nolte IM	2017-06-14	Nat Commun
RGS6	Heart rate variability traits (RMSSD)	rs2052015	14	72020336	14q24.2	intron_variant	4e-10	26,523 European ancestry individuals	20,429 European ancestry individuals, 11,234 Hispanic/Latino individuals, 6,895 African American individuals	28613276	Genetic loci associated with heart rate variability and their effects on cardiac disease risk.	Nolte IM	2017-06-14	Nat Commun
RGS6	Heart rate variability traits (RMSSD)	rs2052015	14	72020336	14q24.2	intron_variant	2e-09	26,523 European ancestry individuals	20,429 European ancestry individuals, 11,234 Hispanic/Latino individuals, 6,895 African American individuals	28613276	Genetic loci associated with heart rate variability and their effects on cardiac disease risk.	Nolte IM	2017-06-14	Nat Commun
RGS6	Heart rate variability traits (RMSSD)	rs2529471	14	72346561	14q24.2	intron_variant	3e-11	26,523 European ancestry individuals	20,429 European ancestry individuals, 11,234 Hispanic/Latino individuals, 6,895 African American individuals	28613276	Genetic loci associated with heart rate variability and their effects on cardiac disease risk.	Nolte IM	2017-06-14	Nat Commun
RGS6	Heart rate variability traits (RMSSD)	rs36423	14	71886485	14q24.2	intron_variant	5e-11	26,523 European ancestry individuals	20,429 European ancestry individuals, 11,234 Hispanic/Latino individuals, 6,895 African American individuals	28613276	Genetic loci associated with heart rate variability and their effects on cardiac disease risk.	Nolte IM	2017-06-14	Nat Commun
RGS6	Heart rate variability traits (RMSSD)	rs36423	14	71886485	14q24.2	intron_variant	1e-11	26,523 European ancestry individuals	20,429 European ancestry individuals, 11,234 Hispanic/Latino individuals, 6,895 African American individuals	28613276	Genetic loci associated with heart rate variability and their effects on cardiac disease risk.	Nolte IM	2017-06-14	Nat Commun
RGS6	Night sleep phenotypes	rs36032616	14	72017439	14q24.2	intron_variant	1e-06	941 European ancestry individuals	NA	27126917	Genome-wide association analysis of actigraphic sleep phenotypes in the LIFE Adult Study.	Spada J	2016-04-29	J Sleep Res
RGS6	Self-reported math ability	rs4902961	14	71970560	14q24.2	intron_variant	3e-09	564,698 European ancestry individuals	NA	30038396	Gene discovery and polygenic prediction from a genome-wide association study of educational attainment in 1.1 million individuals.	Lee JJ	2018-07-23	Nat Genet
RGS6	Educational attainment (MTAG)	rs12897542	14	71982874	14q24.2	intron_variant	2e-13	1,311,438 European ancestry individuals	NA	30038396	Gene discovery and polygenic prediction from a genome-wide association study of educational attainment in 1.1 million individuals.	Lee JJ	2018-07-23	Nat Genet
RGS6	Resting heart rate	rs17180489	14	72418763	14q24.2	intron_variant	2e-12	67,062 European ancestry individuals	NA	29769521	Thirty loci identified for heart rate response to exercise and recovery implicate autonomic nervous system.	Ramirez J	2018-05-16	Nat Commun
RGS6	Self-reported math ability (MTAG)	rs4902961	14	71970560	14q24.2	intron_variant	1e-10	670,471 European ancestry individuals	NA	30038396	Gene discovery and polygenic prediction from a genome-wide association study of educational attainment in 1.1 million individuals.	Lee JJ	2018-07-23	Nat Genet
RGS6	Highest math class taken (MTAG)	rs12888615	14	71968988	14q24.2	intron_variant	2e-13	811,539 European ancestry individuals	NA	30038396	Gene discovery and polygenic prediction from a genome-wide association study of educational attainment in 1.1 million individuals.	Lee JJ	2018-07-23	Nat Genet
RGS6	Bone mineral density (hip)	rs6574032	14	71868501	14q24.2	intron_variant	1e-10	2,286 European ancestry individuals	NA	30172743	Assessing the genetic correlations between early growth parameters and bone mineral density: A polygenic risk score analysis.	Liang X	2018-08-30	Bone
RGS6	Educational attainment (years of education)	rs12897542	14	71982874	14q24.2	intron_variant	3e-12	up to 1,131,881 European ancestry individuals	NA	30038396	Gene discovery and polygenic prediction from a genome-wide association study of educational attainment in 1.1 million individuals.	Lee JJ	2018-07-23	Nat Genet
RGS6	Educational attainment (years of education)	rs12888615	14	71968988	14q24.2	intron_variant	9e-12	up to 1,131,881 European ancestry individuals	NA	30038396	Gene discovery and polygenic prediction from a genome-wide association study of educational attainment in 1.1 million individuals.	Lee JJ	2018-07-23	Nat Genet
RGS6	Age at loss of ambulation in Duchenne muscular dystrophy	rs149640	14	72187545	14q24.2	intron_variant	1e-06	243 European ancestry cases, 10 cases	NA	30014611	Long-range genomic regulators of THBS1 and LTBP4 modify disease severity in Duchenne muscular dystrophy.	Weiss RB	2018-07-16	Ann Neurol
RGSA	Heart rate variability traits (RMSSD)	rs2052015	14	72020336	14q24.2	intron_variant	4e-10	26,523 European ancestry individuals	20,429 European ancestry individuals, 11,234 Hispanic/Latino individuals, 6,895 African American individuals	28613276	Genetic loci associated with heart rate variability and their effects on cardiac disease risk.	Nolte IM	2017-06-14	Nat Commun
RNF220	Resting heart rate	rs272564	1	44546601	1p34.1	intron_variant	5e-21	127,919 European ancestry individuals, 2,478 Asian ancestry individuals, 1,734 Black individuals, 684 Mixed ancestry individuals, 1,436 individuals	130,795 European ancestry individuals	27798624	Identification of genomic loci associated with resting heart rate and shared genetic predictors with all-cause mortality.	Eppinga RN	2016-10-31	Nat Genet
RNF220	Resting heart rate	rs272564	1	44546601	1p34.1	intron_variant	1e-07	67,062 European ancestry individuals	NA	29769521	Thirty loci identified for heart rate response to exercise and recovery implicate autonomic nervous system.	Ramirez J	2018-05-16	Nat Commun
RNF220	Interleukin-6 levels	rs781771	1	44508410	1p34.1	intron_variant	1e-06	697 African American individuals	NA	22205395	Genome-wide associated loci influencing interleukin (IL)-10, IL-1Ra, and IL-6 levels in African Americans.	Tekola Ayele F	2011-12-29	Immunogenetics
RP1L1	Amyotrophic lateral sclerosis (sporadic)	kgp5819435	8	10516911	NA	NA	3e-08	250 Han Chinese ancestry cases, 250 Han Chinese ancestry controls	NA	24529757	Genome-wide association study combining pathway analysis for typical sporadic amyotrophic lateral sclerosis in Chinese Han populations.	Xie T	2014-01-17	Neurobiol Aging
RP1L1	Obesity-related traits	rs4841398	8	10605296	8p23.1	intergenic_variant	3e-06	815 Hispanic children from 263 families	NA	23251661	Novel genetic loci identified for the pathophysiology of childhood obesity in the Hispanic population.	Comuzzie AG	2012-12-04	PLoS One
RP1L1	Monocyte chemoattractant protein-3 levels	rs62492260	8	10619018	8p23.1	intron_variant	2e-06	843 Finnish ancestry individuals	NA	27989323	Genome-wide Association Study Identifies 27 Loci Influencing Concentrations of Circulating Cytokines and Growth Factors.	Ahola-Olli AV	2016-12-13	Am J Hum Genet
RP1L1	Mean arterial pressure x alcohol consumption interaction (2df test)	rs4841409	8	10658864	8p23.1	intron_variant	5e-11	91,110 European ancestry drinkers and non-drinkers, 21,416 African American or Afro-Caribbean drinkers and non-drinkers, 12,365 Asian ancestry drinkers and non-drinkers, 8,470 Hispanic or Latin American drinkers and non-drinkers	237,996 European ancestry drinkers, 2,280 African American drinkers, 54,080 Asian ancestry drinkers, 6,448 Hispanic drinkers, 43,315 European ancestry non-drinkers, 2,761 African ancestry non-drinkers, 86,943 Asian ancestry non-drinkers, 6,923 Hispanic non-drinkers	29912962	Novel genetic associations for blood pressure identified via gene-alcohol interaction in up to 570K individuals across multiple ancestries.	Feitosa MF	2018-06-18	PLoS One
RP1L1	Mean arterial pressure x alcohol consumption (light vs heavy) interaction (2df test)	rs4841409	8	10658864	8p23.1	intron_variant	6e-12	56,705 European ancestry heavy and light drinkers, 9,725 African American or Afro-Caribbean heavy and light drinkers, 1,789 Asian ancestry heavy and light drinkers, 4,812 Hispanic or Latin American heavy and light drinkers	42,077 European ancestry heavy drinkers, 217 African American heavy drinkers, 282,294 Asian ancestry heavy drinkers, 124 Hispanic ancestry heavy drinkers, 74,701 European ancestry light drinkers, 845 African American light drinkers, 24,129 Asian ancestry light drinkers, 411 Hispanic light drinkers	29912962	Novel genetic associations for blood pressure identified via gene-alcohol interaction in up to 570K individuals across multiple ancestries.	Feitosa MF	2018-06-18	PLoS One
RP1L1	Systolic blood pressure x alcohol consumption interaction (2df test)	rs4841409	8	10658864	8p23.1	intron_variant	5e-23	63,608 European ancestry drinkers, 10,193 African American or Afro-Caribbean heavy drinkers, 2,441 Asian ancestry drinkers, 5,084 Hispanic or Latin American drinkers, 27,494 European ancestry non-drinkers, 11,224 African American or Afro-Caribbean non-drinkers, 9,924 Asian ancestry non-drinkers, 3,387 Hispanic or Latin American non-drinkers	238,002 European ancestry drinkers, 2,280 African American drinkers, 54,081 Asian ancestry drinkers, 6,452 Hispanic drinkers, 43,316 European ancestry non-drinkers, 2,761 African American non-drinkers, 86,945 Asian ancestry non-drinkers, 6,925 Hispanic non-drinkers	29912962	Novel genetic associations for blood pressure identified via gene-alcohol interaction in up to 570K individuals across multiple ancestries.	Feitosa MF	2018-06-18	PLoS One
RP1L1	Systolic blood pressure x alcohol consumption (light vs heavy) interaction (2df test)	rs10096777	8	10660990	8p23.1	intron_variant	4e-14	12,758 European ancestry heavy drinkers, 1,326 African American or Afro-Caribbean heavy drinkers, 648 Asian ancestry heavy drinkers, 364 Hispanic or Latin American heavy drinkers, 43,947 European ancestry light drinkers, 8,239 African American or Afro-Caribbean light drinkers, 1,141 Asian ancestry light drinkers, 4,448 Hispanic or Latin American light drinkers	42,078 European ancestry heavy drinkers, 217 African American heavy drinkers, 282,294 Asian ancestry heavy drinkers, 124 Hispanic heavy drinkers, 74,706 European ancestry light drinkers, 845 African American light drinkers, 24,129 Asian ancestry light drinkers, 411 Hispanic light drinkers	29912962	Novel genetic associations for blood pressure identified via gene-alcohol interaction in up to 570K individuals across multiple ancestries.	Feitosa MF	2018-06-18	PLoS One
RYR2	Exercise treadmill test traits	rs2819770	1	237747704	1q43	intron_variant	4e-06	Up to 1,238 European ancestry individuals	NA	17903301	Genome-wide association of echocardiographic dimensions, brachial artery endothelial function and treadmill exercise responses in the Framingham Heart Study.	Vasan RS	2007-09-19	BMC Med Genet
RYR2	Hypertension	rs2820037	1	239273242	1q43	intergenic_variant	8e-07	1,952 European ancestry cases, 2,938 European ancestry controls	NA	17554300	Genome-wide association study of 14,000 cases of seven common diseases and 3,000 shared controls.	Wellcome Trust Case Control Consortium	2007-06-07	Nature
RYR2	Acute lymphoblastic leukemia (childhood)	rs7554607	1	237103303	1q43	intron_variant	2e-06	317 European ancestry cases, 17,958 European ancestry controls	NA	19684603	Germline genomic variants associated with childhood acute lymphoblastic leukemia.	Trevino LR	2009-08-16	Nat Genet
RYR2	Lipid traits	rs876793	1	237688783	1q43	intron_variant	3e-07	3,451 Han Chinese ancestry individuals	8,830 Han Chinese ancestry individuals	24386095	A genome wide association study identifies common variants associated with lipid levels in the Chinese population.	Zhou L	2013-12-30	PLoS One
RYR2	Cerivastatin-induced rhabdomyolysis	rs2819742	1	237826822	1q43	intron_variant	2e-07	168 European ancestry cases, 636 European ancestry controls, 17 cases, 96 controls	NA	21386754	Cerivastatin, genetic variants, and the risk of rhabdomyolysis.	Marciante KD	2011-03-06	Pharmacogenet Genomics
RYR2	IgG glycosylation	rs7529251	1	237435116	1q43	intron_variant	3e-07	2,247 European ancestry individuals	NA	23382691	Loci associated with N-glycosylation of human immunoglobulin G show pleiotropy with autoimmune diseases and haematological cancers.	Lauc G	2013-01-31	PLoS Genet
RYR2	Response to taxane treatment (docetaxel)	rs1478912	1	237457939	1q43	intron_variant	6e-06	96 African American lymphoblastoid cell lines, 96 European ancestry lymphoblastoid cell lines, 96 Han Chinese ancestry lymphoblastoid cell lines	NA	23006423	Genetic association with overall survival of taxane-treated lung cancer patients - a genome-wide association study in human lymphoblastoid cell lines followed by a clinical association study.	Niu N	2012-09-24	BMC Cancer
RYR2	Bipolar disorder and eating disorder	rs2685295	1	237735135	1q43	intron_variant	7e-06	184 European ancestry cases with bipolar disorder and eating disorder, 1,370 European ancestry controls	NA	26433762	A genome-wide association study of bipolar disorder with comorbid eating disorder replicates the SOX2-OT region.	Liu X	2015-09-25	J Affect Disord
RYR2	Obesity-related traits	rs268786	1	237192685	1q43	intron_variant	8e-06	815 Hispanic children from 263 families	NA	23251661	Novel genetic loci identified for the pathophysiology of childhood obesity in the Hispanic population.	Comuzzie AG	2012-12-04	PLoS One
RYR2	Obesity-related traits	rs6683225	1	237186438	1q43	intron_variant	2e-06	815 Hispanic children from 263 families	NA	23251661	Novel genetic loci identified for the pathophysiology of childhood obesity in the Hispanic population.	Comuzzie AG	2012-12-04	PLoS One
RYR2	Cannabis use (age at onset)	rs10925507	1	237749981	1q43	intron_variant	8e-06	5,148 European ancestry users	NA	25987507	Heritability, SNP- and Gene-Based Analyses of Cannabis Use Initiation and Age at Onset.	Minica CC	2015-05-19	Behav Genet
RYR2	Colonoscopy-negative controls vs population controls	rs2490361	1	237163674	1q43	intron_variant	7e-06	855 Austrian ancestry colonoscopy-negative controls, 3,439 European ancestry controls	NA	29228715	Bayesian and frequentist analysis of an Austrian genome-wide association study of colorectal cancer and advanced adenomas.	Hofer P	2017-10-09	Oncotarget
RYR2	Mononucleosis	rs143294628	1	237653650	1q43	intron_variant	3e-06	17,457 European ancestry cases, 68,446 European ancestry controls	NA	28928442	Genome-wide association and HLA region fine-mapping studies identify susceptibility loci for multiple common infections.	Tian C	2017-09-19	Nat Commun
RYR2	Time-dependent creatinine clearance change response to tenofovir treatment in HIV infection (time and treatment arm interaction)	rs6677658	1	237396237	1q43	intron_variant	3e-06	243 European American ancestry tenofovir-treated cases, 149 African American tenofovir-treated cases, 100 Hispanic American tenofovir-treated cases, 9 unknown ancestry tenofovir-treated cases, 243 European American ancestry abacavir-treated cases, 189 African American abacavir-treated cases, 102 Hispanic American abacavir-treated cases, 14 unknown ancestry abacavir-treated cases.	NA	26148204	Genomewide association study of tenofovir pharmacokinetics and creatinine clearance in AIDS Clinical Trials Group protocol A5202.	Wanga V	2015-09-01	Pharmacogenet Genomics
RYR2	Lung function (FEV1)	rs3766889	1	237778481	1q43	intron_variant	4e-08	60,552 European ancestry individuals, 8,429 African individuals, 9,959 Korean ancestry individuals, 11,775 Hispanic individuals		30061609	Multiethnic meta-analysis identifies ancestry-specific and cross-ancestry loci for pulmonary function.	Wyss AB	2018-07-30	Nat Commun
RYR2	Lung function (FVC)	1:237929787:T_TCA	1	237929787	NA	NA	4e-08	60,552 European ancestry individuals, 8,429 African individuals, 9,959 Korean ancestry individuals, 11,775 Hispanic individuals		30061609	Multiethnic meta-analysis identifies ancestry-specific and cross-ancestry loci for pulmonary function.	Wyss AB	2018-07-30	Nat Commun
RYR2	Lung function (FVC)	1:237929787:T_TCA	1	237929787	NA	NA	3e-07	60,552 European ancestry individuals, 8,429 African individuals, 9,959 Korean ancestry individuals, 11,775 Hispanic individuals		30061609	Multiethnic meta-analysis identifies ancestry-specific and cross-ancestry loci for pulmonary function.	Wyss AB	2018-07-30	Nat Commun
RYR2	Lung function (FVC)	rs3766889	1	237778481	1q43	intron_variant	8e-07	60,552 European ancestry individuals, 8,429 African individuals, 9,959 Korean ancestry individuals, 11,775 Hispanic individuals		30061609	Multiethnic meta-analysis identifies ancestry-specific and cross-ancestry loci for pulmonary function.	Wyss AB	2018-07-30	Nat Commun
RYR2	Adolescent idiopathic scoliosis	rs2797436	1	237700418	1q43	synonymous_variant	7e-07	196 cases, 303 controls	NA	30019117	The coexistence of copy number variations (CNVs) and single nucleotide polymorphisms (SNPs) at a locus can result in distorted calculations of the significance in associating SNPs to disease.	Liu J	2018-07-17	Hum Genet
RYR2	Adolescent idiopathic scoliosis	rs3820572	1	237602357	1q43	intron_variant	4e-06	196 cases, 303 controls	NA	30019117	The coexistence of copy number variations (CNVs) and single nucleotide polymorphisms (SNPs) at a locus can result in distorted calculations of the significance in associating SNPs to disease.	Liu J	2018-07-17	Hum Genet
SCN10A	Atrioventricular conduction	rs6800541	3	38733341	3p22.2	intron_variant	5e-07	2,334 European ancestry individuals	NA	21041692	Identification of genomic predictors of atrioventricular conduction: using electronic medical records as a tool for genome science.	Denny JC	2010-11-01	Circulation
SCN10A	QRS duration	rs6801957	3	38725824	3p22.2	intron_variant	1e-28	39,717 European ancestry individuals, 690 Orcadian individuals	7,170 European ancestry individuals	21076409	Common variants in 22 loci are associated with QRS duration and cardiac ventricular conduction.	Sotoodehnia N	2010-11-14	Nat Genet
SCN10A	Brugada syndrome	rs10428132	3	38736063	3p22.2	intron_variant	1e-68	312 European ancestry cases, 1,115 European ancestry controls	594 European ancestry cases, 806 European ancestry controls, 208 Japanese ancestry cases, 1,1016 Japanese controls	23872634	Common variants at SCN5A-SCN10A and HEY2 are associated with Brugada syndrome, a rare disease with high risk of sudden cardiac death.	Bezzina CR	2013-07-21	Nat Genet
SCN10A	PR interval	rs6798015	3	38757345	3p22.2	intron_variant	2e-12	6,247 African American individuals	2,022 African American individuals	21347284	Genome-wide association studies of the PR interval in African Americans.	Smith JG	2011-02-10	PLoS Genet
SCN10A	Electrocardiographic conduction measures	rs6795970	3	38725184	3p22.2	missense_variant	5e-27	5,272 European ancestry indiviudals	40,407 European ancestry individuals	23463857	Genome- and phenome-wide analyses of cardiac conduction identifies markers of arrhythmia risk.	Ritchie MD	2013-03-05	Circulation
SCN10A	Electrocardiographic traits	rs6795970	3	38725184	3p22.2	missense_variant	3e-15	6,543 Indian Asian ancestry individuals	6,243 Indian Asian ancestry individuals, 5,370 European ancestry individuals	20062061	Genetic variation in SCN10A influences cardiac conduction.	Chambers JC	2010-01-10	Nat Genet
SCN10A	Electrocardiographic traits	rs6795970	3	38725184	3p22.2	missense_variant	1e-58	Up to 12,670 European ancestry individuals	Up to 10,352 European ancestry individuals	20062063	Several common variants modulate heart rate, PR interval and QRS duration.	Holm H	2010-01-10	Nat Genet
SCN10A	Electrocardiographic traits	rs6795970	3	38725184	3p22.2	missense_variant	4e-09	Up to 12,670 European ancestry individuals	Up to 10,352 European ancestry individuals	20062063	Several common variants modulate heart rate, PR interval and QRS duration.	Holm H	2010-01-10	Nat Genet
SCN10A	PR interval	rs6800541	3	38733341	3p22.2	intron_variant	2e-74	28,517 European ancestry individuals	NA	20062060	Genome-wide association study of PR interval.	Pfeufer A	2010-01-10	Nat Genet
SCN10A	P wave duration	rs6801957	3	38725824	3p22.2	intron_variant	8e-27	16,468 European ancestry individuals	NA	24850809	Genetic determinants of P wave duration and PR segment.	Verweij N	2014-05-21	Circ Cardiovasc Genet
SCN10A	PR segment	rs6801957	3	38725824	3p22.2	intron_variant	7e-41	16,468 European ancestry individuals	NA	24850809	Genetic determinants of P wave duration and PR segment.	Verweij N	2014-05-21	Circ Cardiovasc Genet
SCN10A	PR interval	rs6801957	3	38725824	3p22.2	intron_variant	9e-09	13,415 African American individuals	NA	23139255	Novel loci associated with PR interval in a genome-wide association study of 10 African American cohorts.	Butler AM	2012-11-08	Circ Cardiovasc Genet
SCN10A	Systemic lupus erythematosus	rs11717455	3	38802156	3p22.2	intron_variant	7e-06	1,656 Han Chinese ancestry cases, 3,394 Han Chinese ancestry controls	3,256 Han Chinese ancestry cases, 5,667 Han Chinese ancestry controls, 453 Thai ancestry cases, 963 Thai ancestry controls	23273568	Meta-analysis followed by replication identifies loci in or near CDKN1B, TET3, CD80, DRAM1, and ARID5B as associated with systemic lupus erythematosus in Asians.	Yang W	2012-12-27	Am J Hum Genet
SCN10A	QRS duration	rs6801957	3	38725824	3p22.2	intron_variant	1e-28	up to 13,031 African Americans individuals, 40,407 European ancestry individuals	NA	27577874	Fine-mapping, novel loci identification, and SNP association transferability in a genome-wide association study of QRS duration in African Americans.	Evans DS	2016-08-29	Hum Mol Genet
SCN10A	QRS duration	rs6801957	3	38725824	3p22.2	intron_variant	2e-30	up to 13,031 African Americans individuals, 40,407 European ancestry individuals	NA	27577874	Fine-mapping, novel loci identification, and SNP association transferability in a genome-wide association study of QRS duration in African Americans.	Evans DS	2016-08-29	Hum Mol Genet
SCN10A	Resting heart rate	rs6599255	3	38754924	3p22.2	intron_variant	2e-10	127,919 European ancestry individuals, 2,478 Asian ancestry individuals, 1,734 Black individuals, 684 Mixed ancestry individuals, 1,436 individuals	130,795 European ancestry individuals	27798624	Identification of genomic loci associated with resting heart rate and shared genetic predictors with all-cause mortality.	Eppinga RN	2016-10-31	Nat Genet
SCN10A	QRS duration	rs6801957	3	38725824	3p22.2	intron_variant	7e-40	59,565 European ancestry individuals, 690 Orcadian (founder/genetic isolate) individuals	13,263 European ancestry individuals, 3,603 African American individuals, 4,619 Indian ancestry individuals	27659466	52 Genetic Loci Influencing Myocardial Mass.	van der Harst P	2016-09-27	J Am Coll Cardiol
SCN10A	QRS duration	rs6795970	3	38725184	3p22.2	missense_variant	9e-39	59,565 European ancestry individuals, 690 Orcadian (founder/genetic isolate) individuals	13,263 European ancestry individuals, 3,603 African American individuals, 4,619 Indian ancestry individuals	27659466	52 Genetic Loci Influencing Myocardial Mass.	van der Harst P	2016-09-27	J Am Coll Cardiol
SCN10A	QRS duration	rs9851724	3	38678444	3p22.2	intergenic_variant	7e-25	59,565 European ancestry individuals, 690 Orcadian (founder/genetic isolate) individuals	13,263 European ancestry individuals, 3,603 African American individuals, 4,619 Indian ancestry individuals	27659466	52 Genetic Loci Influencing Myocardial Mass.	van der Harst P	2016-09-27	J Am Coll Cardiol
SCN10A	Electrocardiographic traits	rs6801957	3	38725824	3p22.2	intron_variant	3e-07	2,994 Japnese ancestry individuals	6,805 Korean ancestry individuals	25055868	Genome-wide association study of electrocardiographic parameters identifies a new association for PR interval and confirms previously reported associations.	Sano M	2014-07-23	Hum Mol Genet
SCN10A	PR interval	rs7433306	3	38729148	3p22.2	intron_variant	1e-14	6,085 Korean ancestry individuals	7,295 Japanese ancestry individuals	25035420	Identification of three novel genetic variations associated with electrocardiographic traits (QRS duration and PR interval) in East Asians.	Hong KW	2014-07-17	Hum Mol Genet
SCN10A	QRS duration	rs7633988	3	38681726	3p22.2	intergenic_variant	2e-06	6,085 Korean ancestry individuals	7,295 Japanese ancestry individuals	25035420	Identification of three novel genetic variations associated with electrocardiographic traits (QRS duration and PR interval) in East Asians.	Hong KW	2014-07-17	Hum Mol Genet
SCN10A	QT interval	rs6793245	3	38557546	3p22.2	intron_variant	4e-27	Up to 70,389 European ancestry individuals, up to 672 Orcadian individuals	Up to 33,316 European ancestry individuals	24952745	Genetic association study of QT interval highlights role for calcium signaling pathways in myocardial repolarization.	Arking DE	2014-06-22	Nat Genet
SCN10A	QT interval	rs11708996	3	38592432	3p22.2	intron_variant	2e-11	Up to 70,389 European ancestry individuals, up to 672 Orcadian individuals	Up to 33,316 European ancestry individuals	24952745	Genetic association study of QT interval highlights role for calcium signaling pathways in myocardial repolarization.	Arking DE	2014-06-22	Nat Genet
SCN10A	QT interval	rs11710077	3	38616408	3p22.2	intron_variant	1e-13	Up to 70,389 European ancestry individuals, up to 672 Orcadian individuals	Up to 33,316 European ancestry individuals	24952745	Genetic association study of QT interval highlights role for calcium signaling pathways in myocardial repolarization.	Arking DE	2014-06-22	Nat Genet
SCN10A	QT interval	rs6599234	3	38673809	3p22.2	intergenic_variant	2e-11	Up to 70,389 European ancestry individuals, up to 672 Orcadian individuals	Up to 33,316 European ancestry individuals	24952745	Genetic association study of QT interval highlights role for calcium signaling pathways in myocardial repolarization.	Arking DE	2014-06-22	Nat Genet
SCN10A	QT interval	rs6801957	3	38725824	3p22.2	intron_variant	1e-10	Up to 70,389 European ancestry individuals, up to 672 Orcadian individuals	Up to 33,316 European ancestry individuals	24952745	Genetic association study of QT interval highlights role for calcium signaling pathways in myocardial repolarization.	Arking DE	2014-06-22	Nat Genet
SCN10A	PR interval	rs6801957	3	38725824	3p22.2	intron_variant	1e-55	14,756 Hispanic individuals	4,296 European ancestry individuals, 3,763 African American individuals, 6,805 East Asian ancestry individuals	29127183	Genome-wide association study of PR interval in Hispanics/Latinos identifies novel locus at ID2.	Seyerle AA	2017-11-10	Heart
SCN10A	Supraventricular ectopy	rs9827945	3	38803890	3p22.2	intron_variant	9e-07	1,618 European ancestry cases, 20,899 European ancestry controls, 652 African ancestry cases, 8,622 African ancestry controls, 354 Hispanic/Latino ancestry cases, 10,831 Hispanic/Latino ancestry controls	NA	29618737	Genome-wide association study and meta-analysis identify loci associated with ventricular and supraventricular ectopy.	Napier MD	2018-04-04	Sci Rep
SCN10A	P wave duration	rs6790396	3	38730434	3p22.2	intron_variant	2e-39	37,678 European ancestry individuals, 6,778 African ancestry individuals	NA	28794112	Fifteen Genetic Loci Associated With the Electrocardiographic P Wave.	Christophersen IE	2017-08-01	Circ Cardiovasc Genet
SCN10A	Atrial fibrillation	rs6790396	3	38730434	3p22.2	intron_variant	2e-20	60,620 European ancestry cases, 970,216 European ancestry controls	NA	30061737	Biobank-driven genomic discovery yields new insight into atrial fibrillation biology.	Nielsen JB	2018-07-30	Nat Genet
SCN10A	Highest math class taken (MTAG)	rs66493370	3	38676744	3p22.2	intergenic_variant	1e-08	811,539 European ancestry individuals	NA	30038396	Gene discovery and polygenic prediction from a genome-wide association study of educational attainment in 1.1 million individuals.	Lee JJ	2018-07-23	Nat Genet
SCN10A	Atrial fibrillation	rs6790396	3	38730434	3p22.2	intron_variant	4e-18	55,114 European ancestry cases, 482,295 European ancestry controls, 8,180 Japanese ancestry cases, 28,612 Japanese ancestry controls, 1,307 African American ancestry cases, 7,660 African American ancestry controls, 845 Hispanic cases, 4,177 Hispanic controls	NA	29892015	Multi-ethnic genome-wide association study for atrial fibrillation.	Roselli C	2018-06-11	Nat Genet
SCN10A	Atrial fibrillation	rs6790396	3	38730434	3p22.2	intron_variant	6e-15	55,114 European ancestry cases, 482,295 European ancestry controls, 8,180 Japanese ancestry cases, 28,612 Japanese ancestry controls, 1,307 African American ancestry cases, 7,660 African American ancestry controls, 845 Hispanic cases, 4,177 Hispanic controls	NA	29892015	Multi-ethnic genome-wide association study for atrial fibrillation.	Roselli C	2018-06-11	Nat Genet
SCN10A	Atrial fibrillation	rs7374540	3	38592651	3p22.2	intron_variant	7e-12	60,620 European ancestry cases, 970,216 European ancestry controls	NA	30061737	Biobank-driven genomic discovery yields new insight into atrial fibrillation biology.	Nielsen JB	2018-07-30	Nat Genet
SCN10A	Atrial fibrillation	rs7373065	3	38668824	3p22.2	intergenic_variant	3e-16	60,620 European ancestry cases, 970,216 European ancestry controls	NA	30061737	Biobank-driven genomic discovery yields new insight into atrial fibrillation biology.	Nielsen JB	2018-07-30	Nat Genet
SCN5A	Atrial fibrillation	rs7373065	3	38668824	3p22.2	intergenic_variant	7e-14	55,114 European ancestry cases, 482,295 European ancestry controls, 8,180 Japanese ancestry cases, 28,612 Japanese ancestry controls, 1,307 African American ancestry cases, 7,660 African American ancestry controls, 845 Hispanic cases, 4,177 Hispanic controls	NA	29892015	Multi-ethnic genome-wide association study for atrial fibrillation.	Roselli C	2018-06-11	Nat Genet
SERINC2	Diastolic blood pressure x smoking status (current vs non-current) interaction (2df test)	rs11809589	1	31497276	1p35.2	intergenic_variant	8e-06	14,607 European ancestry current smokers, 65,935 European ancestry former and never smokers, 5,545 African ancestry current smokers, 21,571 African ancestry former and never smokers, 2,465 Asian ancestry current smokers, 10,973 Asian ancestry former and never smokers, 1,068 Hispanic current smokers, 7,737 Hispanic former and never smokers	48,198 European ancestry current smokers, 251,872 European ancestry former and never smokers, 1,971 African ancestry current smokers, 5,814 African ancestry former and never smokers, 29,485 Asian ancestry current smokers, 119,447 Asian ancestry former and never smokers, 3,737 Hispanic current smokers, 14,199 Hispanic former and never smokers	29455858	A Large-Scale Multi-ancestry Genome-wide Study Accounting for Smoking Behavior Identifies Multiple Significant Loci for Blood Pressure.	Sung YJ	2018-02-15	Am J Hum Genet
SERINC2	Systolic blood pressure x smoking status (current vs non-current) interaction (1df test)	rs11809589	1	31497276	1p35.2	intergenic_variant	2e-07	14,607 European ancestry current smokers, 65,935 European ancestry former and never smokers, 5,545 African ancestry current smokers, 21,571 African ancestry former and never smokers, 2,465 Asian ancestry current smokers, 10,973 Asian ancestry former and never smokers, 1,068 Hispanic current smokers, 7,737 Hispanic former and never smokers	48,198 European ancestry current smokers, 251,872 European ancestry former and never smokers, 1,971 African ancestry current smokers, 5,814 African ancestry former and never smokers, 29,485 Asian ancestry current smokers, 119,447 Asian ancestry former and never smokers, 3,737 Hispanic current smokers, 14,199 Hispanic former and never smokers	29455858	A Large-Scale Multi-ancestry Genome-wide Study Accounting for Smoking Behavior Identifies Multiple Significant Loci for Blood Pressure.	Sung YJ	2018-02-15	Am J Hum Genet
SERINC2	Systolic blood pressure x smoking status (current vs non-current) interaction (2df test)	rs11809589	1	31497276	1p35.2	intergenic_variant	8e-10	14,607 European ancestry current smokers, 65,935 European ancestry former and never smokers, 5,545 African ancestry current smokers, 21,571 African ancestry former and never smokers, 2,465 Asian ancestry current smokers, 10,973 Asian ancestry former and never smokers, 1,068 Hispanic current smokers, 7,737 Hispanic former and never smokers	48,198 European ancestry current smokers, 251,872 European ancestry former and never smokers, 1,971 African ancestry current smokers, 5,814 African ancestry former and never smokers, 29,485 Asian ancestry current smokers, 119,447 Asian ancestry former and never smokers, 3,737 Hispanic current smokers, 14,199 Hispanic former and never smokers	29455858	A Large-Scale Multi-ancestry Genome-wide Study Accounting for Smoking Behavior Identifies Multiple Significant Loci for Blood Pressure.	Sung YJ	2018-02-15	Am J Hum Genet
SERINC2	Blood protein levels	rs2275436	1	31425616	1p35.2	intron_variant	2e-06	3,200 European ancestry individuals	NA	30072576	Co-regulatory networks of human serum proteins link genetics to disease.	Emilsson V	2018-08-02	Science
SNCAIP	Event free survival in diffuse large B-cell lymphoma treated with immunochemotherapy	rs7712513	5	122582513	5q23.2	intergenic_variant	2e-07	852 European ancestry cases	685 European ancestry cases	26460308	Genome-Wide Association Study of Event-Free Survival in Diffuse Large B-Cell Lymphoma Treated With Immunochemotherapy.	Ghesquieres H	2015-10-12	J Clin Oncol
SNCAIP	Response to paclitaxel in ovarian cancer (Caspase 3/7 EC50)	rs3842595	5	122442912	5q23.2	intron_variant	3e-07	74 lymphoblastoid cell lines	NA	27047539	Genome-Wide Study of Response to Platinum, Taxane, and Combination Therapy in Ovarian Cancer: In vitro Phenotypes, Inherited Variation, and Disease Recurrence.	Fridley BL	2016-03-22	Front Genet
SNCAIP	Mood disorder and prion disease	rs6867820	5	122518830	5q23.2	intergenic_variant	6e-06	Up to 170 cases, 5,200 controls	NA	25897833	Genome-wide association study of behavioural and psychiatric features in human prion disease.	Thompson AG	2015-04-21	Transl Psychiatry
SNCAIP	Delirium	5:121652214	5	121652214	NA	NA	3e-06	421 European ancestry cases, 5,614 European ancestry controls	NA	29631748	Genome-wide association identifies a novel locus for delirium risk.	McCoy TH Jr.	2018-03-10	Neurobiol Aging
SOX5	Non-obstructive azoospermia	rs10842262	12	24031610	12p12.1	intron_variant	2e-09	981 Han Chinese ancestry cases, 1,657 Han Chinese ancestry controls	1,946 Han Chinese ancestry cases, 4,077 Han Chinese ancestry controls	22197933	A genome-wide association study in Chinese men identifies three risk loci for non-obstructive azoospermia.	Hu Z	2011-12-25	Nat Genet
SOX5	Venous thromboembolism (SNP x SNP interaction)	rs2288073	2 x 12	24190429 x 23745406	2p23.3 x 12p12.1	missense_variant x intron_variant	2e-09	411 European ancestry cases, 1,228 European ancestry controls	1,542 European ancestry cases, 1,110 European ancestry controls	23509962	A genome-wide search for common SNP x SNP interactions on the risk of venous thrombosis.	Greliche N	2013-03-20	BMC Med Genet
SOX5	AIDS	rs1522232	12	24241438	12p12.1	intron_variant	2e-06	85 European ancestry cases, 2,049 European ancestry controls	NA	19754311	Genomewide association study of a rapid progression cohort identifies new susceptibility alleles for AIDS (ANRS Genomewide Association Study 03).	Le Clerc S	2009-09-15	J Infect Dis
SOX5	Systemic sclerosis	rs11047102	12	23793212	12p12.1	intron_variant	5e-06	2,296 European ancestry cases, 5,172 European ancestry controls	3,175 European ancestry cases, 4,210 European ancestry controls	21779181	Identification of novel genetic markers associated with clinical phenotypes of systemic sclerosis through a genome-wide association strategy.	Gorlova O	2011-07-14	PLoS Genet
SOX5	Systemic sclerosis	rs11047102	12	23793212	12p12.1	intron_variant	1e-07	2,296 European ancestry cases, 5,172 European ancestry controls	3,175 European ancestry cases, 4,210 European ancestry controls	21779181	Identification of novel genetic markers associated with clinical phenotypes of systemic sclerosis through a genome-wide association strategy.	Gorlova O	2011-07-14	PLoS Genet
SOX5	Economic and political preferences (feminism/equality)	rs2120771	12	23486983	12p12.1	intergenic_variant	3e-06	9,617 European ancestry individuals	NA	22566634	The genetic architecture of economic and political preferences.	Benjamin DJ	2012-05-07	Proc Natl Acad Sci U S A
SOX5	PR interval	rs11047543	12	24635405	12p12.1	intergenic_variant	3e-13	28,517 European ancestry individuals	NA	20062060	Genome-wide association study of PR interval.	Pfeufer A	2010-01-10	Nat Genet
SOX5	Response to antipsychotic treatment	rs1464500	12	24236726	12p12.1	intron_variant	1e-07	421 European ancestry, 214 African American, and 103 cases	NA	20195266	Genomewide pharmacogenomic study of metabolic side effects to antipsychotic drugs.	Adkins DE	2010-03-02	Mol Psychiatry
SOX5	Mortality in sepsis	rs150811371	12	23508108	12p12.1	intergenic_variant	3e-06	149 European ancestry cases, 591 European ancestry controls	up to 2,534 individuals	27639821	Genetic Factors of the Disease Course after Sepsis: A Genome-Wide Study for 28Day Mortality.	Scherag A	2016-09-15	EBioMedicine
SOX5	Resting heart rate	rs4963772	12	24605546	12p12.1	intergenic_variant	3e-53	127,919 European ancestry individuals, 2,478 Asian ancestry individuals, 1,734 Black individuals, 684 Mixed ancestry individuals, 1,436 individuals	130,795 European ancestry individuals	27798624	Identification of genomic loci associated with resting heart rate and shared genetic predictors with all-cause mortality.	Eppinga RN	2016-10-31	Nat Genet
SOX5	Inflammatory bowel disease	rs7973572	12	24136432	12p12.1	intron_variant	3e-06	1,505 Korean ancestry cases, 4,041 Korean ancestry controls	1,989 Korean ancestry cases, 3,491 Korean ancestry controls	27569725	Identification of Loci at 1q21 and 16q23 That Affect Susceptibility to Inflammatory Bowel Disease in Koreans.	Yang SK	2016-08-25	Gastroenterology
SOX5	Pelvic organ prolapse (moderate/severe)	rs1584120	12	23446319	12p12.1	intergenic_variant	6e-06	154 African American cases, 948 African American controls, 163 Hispanic cases, 305 Hispanic controls	NA	26545240	Genetic Determinants of Pelvic Organ Prolapse among African American and Hispanic Women in the Women's Health Initiative.	Giri A	2015-11-06	PLoS One
SOX5	LDL peak particle diameter (total fat intake interaction)	rs16926789	12	23853472	12p12.1	intron_variant	8e-06	541 European ancestry individuals	NA	26112879	Interaction between Common Genetic Variants and Total Fat Intake on Low-Density Lipoprotein Peak Particle Diameter: A Genome-Wide Association Study.	Rudkowska I	2015-06-20	J Nutrigenet Nutrigenomics
SOX5	Plasma omega-3 polyunsaturated fatty acid levels (docosahexaenoic acid)	rs11047395	12	24360767	12p12.1	intron_variant	2e-06	717 Singaporean Chinese ancestry myocardial infarction cases, 644 Singaporean Chinese ancestry controls	NA	26584805	A genome-wide association study of n-3 and n-6 plasma fatty acids in a Singaporean Chinese population.	Dorajoo R	2015-11-19	Genes Nutr
SOX5	Schizophrenia	rs7303433	12	23487545	12p12.1	intergenic_variant	3e-06	592 Ashkenazi Jewish ancestry cases, 505 Ashkenazi Jewish ancestry controls, 36,989 cases, 113,075 controls	NA	26198764	Genome-wide association study of schizophrenia in Ashkenazi Jews.	Goes FS	2015-07-21	Am J Med Genet B Neuropsychiatr Genet
SOX5	Schizophrenia	rs7314326	12	23954663	12p12.1	intron_variant	1e-06	592 Ashkenazi Jewish ancestry cases, 505 Ashkenazi Jewish ancestry controls, 36,989 cases, 113,075 controls	NA	26198764	Genome-wide association study of schizophrenia in Ashkenazi Jews.	Goes FS	2015-07-21	Am J Med Genet B Neuropsychiatr Genet
SOX5	Western dietary pattern	rs117158239	12	23273244	12p12.1	intergenic_variant	9e-06	141 individuals	NA	28644415	Genome-Wide Association Study of Dietary Pattern Scores.	Guenard F	2017-06-23	Nutrients
SOX5	Body mass index	rs7970953	12	23922574	12p12.1	intron_variant	6e-06	up to 104,666 European ancestry male individuals, up to 132,115 European ancestry female individuals, 370 African American male individuals, 517 African American female individuals, 512 Hispanic male individuals, 764 Hispanic female individuals	up to 48,274 European ancestry male individuals, up to 39,864 European ancestry female individuals, 2,441 African American or Afro-Caribbean male individuals, 6,314 African American or Afro-Caribbean female individuals, 919 Filipino male individuals, 828 Filipino female individuals, 205 Seychelles male individuals, 287 Seychelles female individuals, 2,964 South Asian ancestry male individuals, 65…	25673413	Genetic studies of body mass index yield new insights for obesity biology.	Locke AE	2015-02-12	Nature
SOX5	PR interval	rs146974314	12	24623865	12p12.1	intergenic_variant	9e-15	14,756 Hispanic individuals	4,296 European ancestry individuals, 3,763 African American individuals, 6,805 East Asian ancestry individuals	29127183	Genome-wide association study of PR interval in Hispanics/Latinos identifies novel locus at ID2.	Seyerle AA	2017-11-10	Heart
SOX5	Body mass index	rs7970953	12	23922574	12p12.1	intron_variant	2e-08	up to 309,889 European ancestry individuals	NA	26426971	The Influence of Age and Sex on Genetic Associations with Adult Body Size and Shape: A Large-Scale Genome-Wide Interaction Study.	Winkler TW	2015-10-01	PLoS Genet
SOX5	Juvenile osteochondritis dissecans	rs1464500	12	24236726	12p12.1	intron_variant	3e-06	209 European ancestry cases, 1,855 European ancestry controls	NA	26422391	Candidate Loci are Revealed by an Initial Genome-wide Association Study of Juvenile Osteochondritis Dissecans.	Yellin JL	2015-09-28	J Pediatr Orthop
SOX5	Depression	rs4074723	12	23794803	12p12.1	intron_variant	3e-08	135,458 European ancestry cases, 344,901 European ancestry controls	NA	29700475	Genome-wide association analyses identify 44 risk variants and refine the genetic architecture of major depression.	Wray NR	2018-04-26	Nat Genet
SOX5	Attention deficit hyperactivity disorder	rs71450738	12	24045898	12p12.1	intron_variant	2e-06	14,154 European ancestry male cases, 17,948 European ancestry male controls, 4,945 European ancestry female cases, 16,246 European ancestry female controls	NA	29325848	A Genetic Investigation of Sex Bias in the Prevalence of Attention-Deficit/Hyperactivity Disorder.	Martin J	2017-12-02	Biol Psychiatry
SOX5	Follicule stimulating hormone levels in polycystic ovary syndrome	rs112137861	12	23857104	12p12.1	intron_variant	3e-07	647 European ancestry cases	606 European ancestry cases	26284813	Genome-wide association of polycystic ovary syndrome implicates alterations in gonadotropin secretion in European ancestry populations.	Hayes MG	2015-08-18	Nat Commun
SOX5	Oppositional defiant disorder dimensions in attention-deficit hyperactivity disorder	rs17399946	12	23924575	12p12.1	intron_variant	7e-06	750 European ancestry child and adolescent cases	NA	26184070	Gene-set and multivariate genome-wide association analysis of oppositional defiant behavior subtypes in attention-deficit/hyperactivity disorder.	Aebi M	2015-07-16	Am J Med Genet B Neuropsychiatr Genet
SOX5	Self-reported math ability	rs2686335	12	24220894	12p12.1	intron_variant	1e-08	564,698 European ancestry individuals	NA	30038396	Gene discovery and polygenic prediction from a genome-wide association study of educational attainment in 1.1 million individuals.	Lee JJ	2018-07-23	Nat Genet
SOX5	Educational attainment (MTAG)	rs7965154	12	23544791	12p12.1	intron_variant	8e-09	1,311,438 European ancestry individuals	NA	30038396	Gene discovery and polygenic prediction from a genome-wide association study of educational attainment in 1.1 million individuals.	Lee JJ	2018-07-23	Nat Genet
SOX5	Educational attainment (MTAG)	rs11047225	12	24042653	12p12.1	intron_variant	3e-08	1,311,438 European ancestry individuals	NA	30038396	Gene discovery and polygenic prediction from a genome-wide association study of educational attainment in 1.1 million individuals.	Lee JJ	2018-07-23	Nat Genet
SOX5	Resting heart rate	rs4963772	12	24605546	12p12.1	intergenic_variant	7e-18	67,062 European ancestry individuals	NA	29769521	Thirty loci identified for heart rate response to exercise and recovery implicate autonomic nervous system.	Ramirez J	2018-05-16	Nat Commun
SOX5	Self-reported math ability (MTAG)	rs2686335	12	24220894	12p12.1	intron_variant	3e-08	670,471 European ancestry individuals	NA	30038396	Gene discovery and polygenic prediction from a genome-wide association study of educational attainment in 1.1 million individuals.	Lee JJ	2018-07-23	Nat Genet
SOX5	Creatinine levels	rs4399402	12	23746659	12p12.1	intron_variant	6e-09	142,097 Japanese ancestry individuals	NA	29403010	Genetic analysis of quantitative traits in the Japanese population links cell types to complex human diseases.	Kanai M	2018-02-05	Nat Genet
SOX5	Glomerular filtration rate	rs4399402	12	23746659	12p12.1	intron_variant	7e-09	143,658 Japanese ancestry individuals	NA	29403010	Genetic analysis of quantitative traits in the Japanese population links cell types to complex human diseases.	Kanai M	2018-02-05	Nat Genet
SOX5	Reaction time	rs997479	12	24248266	12p12.1	intron_variant	4e-06	330,069 European ancestry individuals	NA	29844566	Study of 300,486 individuals identifies 148 independent genetic loci influencing general cognitive function.	Davies G	2018-05-29	Nat Commun
SOX5	Mucinous adenocarcinoma in colorectal cancer	rs11047047	12	23683278	12p12.1	intron_variant	6e-06	57 European ancestry cases, 448 European ancestry controls	NA	29942513	Associations of single nucleotide polymorphisms with mucinous colorectal cancer: genome-wide common variant and gene-based rare variant analyses.	Penney ME	2018-06-13	Biomark Res
SOX5	Depression	rs17487383	12	24126651	12p12.1	intron_variant	4e-08	688,809 European ancestry individuals	NA	29942085	Meta-analysis of genome-wide association studies for neuroticism in 449,484 individuals identifies novel genetic loci and pathways.	Nagel M	2018-06-25	Nat Genet
SOX5	Atrial fibrillation	rs2291437	12	24562114	12p12.1	intron_variant	2e-17	60,620 European ancestry cases, 970,216 European ancestry controls	NA	30061737	Biobank-driven genomic discovery yields new insight into atrial fibrillation biology.	Nielsen JB	2018-07-30	Nat Genet
SOX5	Adolescent idiopathic scoliosis	rs1463438	12	23251229	12p12.1	intron_variant	5e-06	196 cases, 303 controls	NA	30019117	The coexistence of copy number variations (CNVs) and single nucleotide polymorphisms (SNPs) at a locus can result in distorted calculations of the significance in associating SNPs to disease.	Liu J	2018-07-17	Hum Genet
SOX5	Body mass index	rs7970953	12	23922574	12p12.1	intron_variant	7e-08	315,347 European ancestry individuals, 8,322 Hispanic/Latino individuals, 7,290 East Asian ancestry individuals, 3,069 African American individuals, 459 South Asian ancestry individuals	431,743 European ancestry individuals, 9,275 South Asian ancestry individuals, 8,261 African British individuals, 1,822 East Asian ancestry individuals, 7,620 individuals	30108127	A Large Multi-ethnic Genome-Wide Association Study of Adult Body Mass Index Identifies Novel Loci.	Hoffmann TJ	2018-08-14	Genetics
SOX5	Educational attainment (years of education)	rs7965154	12	23544791	12p12.1	intron_variant	2e-08	up to 1,131,881 European ancestry individuals	NA	30038396	Gene discovery and polygenic prediction from a genome-wide association study of educational attainment in 1.1 million individuals.	Lee JJ	2018-07-23	Nat Genet
SOX5	Educational attainment (years of education)	rs1995181	12	24042114	12p12.1	intron_variant	4e-08	up to 1,131,881 European ancestry individuals	NA	30038396	Gene discovery and polygenic prediction from a genome-wide association study of educational attainment in 1.1 million individuals.	Lee JJ	2018-07-23	Nat Genet
SOX5	Neuroticism	rs9971907	12	23626127	12p12.1	intron_variant	8e-09	449,484 European ancestry individuals	NA	29942085	Meta-analysis of genome-wide association studies for neuroticism in 449,484 individuals identifies novel genetic loci and pathways.	Nagel M	2018-06-25	Nat Genet
SOX5	Neuroticism	rs4267163	12	23900798	12p12.1	intron_variant	3e-08	449,484 European ancestry individuals	NA	29942085	Meta-analysis of genome-wide association studies for neuroticism in 449,484 individuals identifies novel genetic loci and pathways.	Nagel M	2018-06-25	Nat Genet
SOX5	Heel bone mineral density	rs76504223	12	24045300	12p12.1	intron_variant	3e-10	394,929 European ancestry individuals	NA	30048462	Identification of 613 new loci associated with heel bone mineral density and a polygenic risk score for bone mineral density, osteoporosis and fracture.	Kim SK	2018-07-26	PLoS One
SYT10	Life satisfaction	rs12424970	12	33403422	12p11.1	intron_variant	7e-06	166,205 European ancestry individuals	NA	27089181	Genetic variants associated with subjective well-being, depressive symptoms, and neuroticism identified through genome-wide analyses.	Okbay A	2016-04-18	Nat Genet
SYT10	Resting heart rate	rs1994135	12	33529470	12p11.1	intergenic_variant	7e-34	127,919 European ancestry individuals, 2,478 Asian ancestry individuals, 1,734 Black individuals, 684 Mixed ancestry individuals, 1,436 individuals	130,795 European ancestry individuals	27798624	Identification of genomic loci associated with resting heart rate and shared genetic predictors with all-cause mortality.	Eppinga RN	2016-10-31	Nat Genet
SYT10	Parkinson's disease	rs144847051	12	33148871	12p11.21	intergenic_variant	4e-21	9,619 European ancestry cases, 324,522 European ancestry controls	NA	27182965	Detection and interpretation of shared genetic influences on 42 human traits.	Pickrell JK	2016-05-16	Nat Genet
SYT10	Heart rate	rs7980799	12	33424055	12p11.1	intron_variant	6e-24	85,787 European ancestry individuals, 6,568 Indian Asian ancestry indiviudals	88,823 European ancestry individuals	23583979	Identification of heart rate-associated loci and their effects on cardiac conduction and rhythm disorders.	den Hoed M	2013-04-14	Nat Genet
SYT10	Heart rate variability traits (SDNN)	rs1384598	12	33469964	12p11.1	intergenic_variant	7e-13	27,850 European ancestry individuals	24,125 European ancestry individuals, 11,234 Hispanic/Latino individuals, 6,899 African American individuals	28613276	Genetic loci associated with heart rate variability and their effects on cardiac disease risk.	Nolte IM	2017-06-14	Nat Commun
SYT10	Heart rate variability traits (SDNN)	rs1384598	12	33469964	12p11.1	intergenic_variant	3e-15	27,850 European ancestry individuals	24,125 European ancestry individuals, 11,234 Hispanic/Latino individuals, 6,899 African American individuals	28613276	Genetic loci associated with heart rate variability and their effects on cardiac disease risk.	Nolte IM	2017-06-14	Nat Commun
SYT10	Heart rate variability traits (RMSSD)	rs7980799	12	33424055	12p11.1	intron_variant	3e-20	26,523 European ancestry individuals	20,429 European ancestry individuals, 11,234 Hispanic/Latino individuals, 6,895 African American individuals	28613276	Genetic loci associated with heart rate variability and their effects on cardiac disease risk.	Nolte IM	2017-06-14	Nat Commun
SYT10	Heart rate variability traits (RMSSD)	rs7980799	12	33424055	12p11.1	intron_variant	2e-22	26,523 European ancestry individuals	20,429 European ancestry individuals, 11,234 Hispanic/Latino individuals, 6,895 African American individuals	28613276	Genetic loci associated with heart rate variability and their effects on cardiac disease risk.	Nolte IM	2017-06-14	Nat Commun
SYT10	Heart rate variability traits (pvRSA/HF)	rs1351682	12	33445840	12p11.1	intergenic_variant	2e-14	24,088 European ancestry individuals	9,377 European ancestry individuals, 404 Hispanic/Latino individuals, 1,901 African American individuals	28613276	Genetic loci associated with heart rate variability and their effects on cardiac disease risk.	Nolte IM	2017-06-14	Nat Commun
SYT10	Heart rate variability traits (pvRSA/HF)	rs1351682	12	33445840	12p11.1	intergenic_variant	6e-15	24,088 European ancestry individuals	9,377 European ancestry individuals, 404 Hispanic/Latino individuals, 1,901 African American individuals	28613276	Genetic loci associated with heart rate variability and their effects on cardiac disease risk.	Nolte IM	2017-06-14	Nat Commun
SYT10	Resting heart rate	rs1343676	12	33384452	12p11.1	intron_variant	4e-12	67,062 European ancestry individuals	NA	29769521	Thirty loci identified for heart rate response to exercise and recovery implicate autonomic nervous system.	Ramirez J	2018-05-16	Nat Commun
SYT10	Resting heart rate	rs1994135	12	33529470	12p11.1	intergenic_variant	5e-11	67,062 European ancestry individuals	NA	29769521	Thirty loci identified for heart rate response to exercise and recovery implicate autonomic nervous system.	Ramirez J	2018-05-16	Nat Commun
SYT10	Adolescent idiopathic scoliosis	rs10772040	12	33149504	12p11.21	intergenic_variant	1e-09	196 cases, 303 controls	NA	30019117	The coexistence of copy number variations (CNVs) and single nucleotide polymorphisms (SNPs) at a locus can result in distorted calculations of the significance in associating SNPs to disease.	Liu J	2018-07-17	Hum Genet
TCF4	Schizophrenia	rs17512836	18	55527730	18q21.2	intron_variant	1e-06	9,394 European ancestry cases, 12,462 European ancestry controls	8,442 European ancestry cases, 21,397 European ancestry controls	21926974	Genome-wide association study identifies five new schizophrenia loci.	Ripke S	2011-09-18	Nat Genet
TCF4	Fuchs's corneal dystrophy	rs613872	18	55543071	18q21.2	intron_variant	1e-18	130 European ancestry cases, 260 European ancestry controls	150 cases, 150 controls	20825314	E2-2 protein and Fuchs's corneal dystrophy.	Baratz KH	2010-09-09	N Engl J Med
TCF4	Schizophrenia	rs9960767	18	55487771	18q21.2	intron_variant	4e-09	2,663 European ancestry cases, 13,498 European ancestry controls	10,282 European ancestry cases, 21,093 European ancestry controls	19571808	Common variants conferring risk of schizophrenia.	Stefansson H	2009-07-01	Nature
TCF4	Schizophrenia	rs17594526	18	55391007	18q21.2	intron_variant	1e-07	3,322 European ancestry cases, 3,587 European ancestry controls	4,692 European ancestry cases, 15,493 European ancestry controls	19571811	Common polygenic variation contributes to risk of schizophrenia and bipolar disorder.	Purcell SM	2009-07-01	Nature
TCF4	Diabetic retinopathy	rs1970671	18	55195877	18q21.2	intergenic_variant	3e-06	973 European ancestry cases, 1,856 European ancestry controls	NA	21441570	Genome-wide meta-analysis for severe diabetic retinopathy.	Grassi MA	2011-03-26	Hum Mol Genet
TCF4	Schizophrenia	rs4801131	18	55085469	18q21.2	intergenic_variant	1e-08	5,001 European ancestry cases, 6,243 European ancestry controls, 8,832 cases, 12,067 controls	4,801 European ancestry cases, 4,741 European ancestry controls, 2,612 European and unknown ancestry cases, 15,021 European and unknown ancestry controls, 581 trios	23974872	Genome-wide association analysis identifies 13 new risk loci for schizophrenia.	Ripke S	2013-08-25	Nat Genet
TCF4	Schizophrenia	rs4765905	12	2240418	12p13.33	intron_variant	1e-07	2,111 European ancestry cases, 2,535 European ancestry controls	11,271 European ancestry cases, 14,601 European ancestry controls	22688191	Genome-wide association study in a Swedish population yields support for greater CNV and MHC involvement in schizophrenia compared with bipolar disorder.	Bergen SE	2012-06-12	Mol Psychiatry
TCF4	Sclerosing cholangitis and ulcerative colitis (combined)	rs1452787	18	55539976	18q21.2	intron_variant	3e-08	Up to 389 European ancestry primary sclerosing cholangitis cases, 987 European ancestry ulcerative colitis cases, 2,968 European ancestry controls	1,012 European ancestry primary sclerosing cholangitis cases, 4,444 European ancestry ulcerative colitis cases, 11,659 European ancestry controls	22821403	Genome-wide association analysis in primary sclerosing cholangitis and ulcerative colitis identifies risk loci at GPR35 and TCF4.	Ellinghaus D	2012-07-23	Hepatology
TCF4	Neuroticism	rs1262465	18	55190501	18q21.2	intergenic_variant	2e-07	170,911 European ancestry individuals	NA	27089181	Genetic variants associated with subjective well-being, depressive symptoms, and neuroticism identified through genome-wide analyses.	Okbay A	2016-04-18	Nat Genet
TCF4	Chin dimples	rs7243821	18	54988301	18q21.2	intergenic_variant	7e-15	58,032 European ancestry cases, 13,457 European ancestry controls	NA	27182965	Detection and interpretation of shared genetic influences on 42 human traits.	Pickrell JK	2016-05-16	Nat Genet
TCF4	Schizophrenia	rs72926932	18	55383415	18q21.2	intron_variant	2e-06	592 Ashkenazi Jewish ancestry cases, 505 Ashkenazi Jewish ancestry controls, 36,989 cases, 113,075 controls	NA	26198764	Genome-wide association study of schizophrenia in Ashkenazi Jews.	Goes FS	2015-07-21	Am J Med Genet B Neuropsychiatr Genet
TCF4	Schizophrenia	rs9636107	18	55532886	18q21.2	intron_variant	1e-12	592 Ashkenazi Jewish ancestry cases, 505 Ashkenazi Jewish ancestry controls, 36,989 cases, 113,075 controls	NA	26198764	Genome-wide association study of schizophrenia in Ashkenazi Jews.	Goes FS	2015-07-21	Am J Med Genet B Neuropsychiatr Genet
TCF4	Schizophrenia	rs9636107	18	55532886	18q21.2	intron_variant	3e-12	32,405 European ancestry cases, 42,221 European ancestry controls, 1,235 European ancestry cases and 1,235 European ancestry controls from 1235 parent-offspring trios, 1,836 East Asian ancestry cases, 3,383 East Asian ancestry controls	1,513 European ancestry cases, 66,236 European ancestry controls	25056061	Biological insights from 108 schizophrenia-associated genetic loci.	Ripke S	2014-07-22	Nature
TCF4	Schizophrenia	rs72934570	18	55865958	18q21.2	intergenic_variant	2e-11	32,405 European ancestry cases, 42,221 European ancestry controls, 1,235 European ancestry cases and 1,235 European ancestry controls from 1235 parent-offspring trios, 1,836 East Asian ancestry cases, 3,383 East Asian ancestry controls	1,513 European ancestry cases, 66,236 European ancestry controls	25056061	Biological insights from 108 schizophrenia-associated genetic loci.	Ripke S	2014-07-22	Nature
TCF4	Fuchs's corneal dystrophy	rs784257	18	55729968	18q21.2	intron_variant	3e-200	1,404 European ancestry cases, 2,564 European ancestry controls	671 European ancestry cases, 778 European ancestry controls	28358029	Genome-wide association study identifies three novel loci in Fuchs endothelial corneal dystrophy.	Afshari NA	2017-03-30	Nat Commun
TCF4	Autism spectrum disorder, attention deficit-hyperactivity disorder, bipolar disorder, major depressive disorder, and schizophrenia (combined)	rs9951150	18	55153893	18q21.2	intergenic_variant	6e-07	6,990 European ancestry Bipolar disorder cases, 9,227 European ancestry Major depressive disorder cases, 9,379 European ancestry Schizophrenia cases, 161 European ancestry Autism spectrum disorder cases, 4,788 European ancestry Autism spectrum disorder trio cases, 840 European ancestry Attention deficit-hyperactivity disorder cases, 1,947 European ancestry Attention defcit-hyperactivity disorder …	NA	23453885	Identification of risk loci with shared effects on five major psychiatric disorders: a genome-wide analysis.	Smoller JW	2013-02-27	Lancet
TCF4	Autism spectrum disorder, attention deficit-hyperactivity disorder, bipolar disorder, major depressive disorder, and schizophrenia (combined)	rs11152369	18	55399097	18q21.2	intron_variant	2e-07	6,990 European ancestry Bipolar disorder cases, 9,227 European ancestry Major depressive disorder cases, 9,379 European ancestry Schizophrenia cases, 161 European ancestry Autism spectrum disorder cases, 4,788 European ancestry Autism spectrum disorder trio cases, 840 European ancestry Attention deficit-hyperactivity disorder cases, 1,947 European ancestry Attention defcit-hyperactivity disorder …	NA	23453885	Identification of risk loci with shared effects on five major psychiatric disorders: a genome-wide analysis.	Smoller JW	2013-02-27	Lancet
TCF4	Schizophrenia	rs1261117	18	55282426	18q21.2	intron_variant	3e-10	11,185 European ancestry cases, 10,768 European ancestry controls	1,262 African American ancestry individuals, 2,740 European ancestry individuals, 2,296 Asian ancestry individuals	23894747	A comprehensive family-based replication study of schizophrenia genes.	Aberg KA	2013-02-01	JAMA Psychiatry
TCF4	Obesity (early onset extreme)	rs1631486	18	55359126	18q21.2	intron_variant	4e-06	1,509 European ancestry cases, 5,380 European ancestry controls	971 European ancestry cases, 1,990 European ancestry controls	23563609	Genome-wide SNP and CNV analysis identifies common and low-frequency variants associated with severe early-onset obesity.	Wheeler E	2013-04-07	Nat Genet
TCF4	Depression (broad)	rs4801146	18	55173694	18q21.2	intergenic_variant	1e-07	113,769 British ancestry cases, 208,811 British ancestry controls	NA	29662059	Genome-wide association study of depression phenotypes in UK Biobank identifies variants in excitatory synaptic pathways.	Howard DM	2018-04-16	Nat Commun
TCF4	Depression (broad)	rs12967143	18	55431781	18q21.2	intron_variant	6e-08	113,769 British ancestry cases, 208,811 British ancestry controls	NA	29662059	Genome-wide association study of depression phenotypes in UK Biobank identifies variants in excitatory synaptic pathways.	Howard DM	2018-04-16	Nat Commun
TCF4	Depression (broad)	rs1452787	18	55539976	18q21.2	intron_variant	2e-07	113,769 British ancestry cases, 208,811 British ancestry controls	NA	29662059	Genome-wide association study of depression phenotypes in UK Biobank identifies variants in excitatory synaptic pathways.	Howard DM	2018-04-16	Nat Commun
TCF4	Autism spectrum disorder or schizophrenia	rs72934570	18	55865958	18q21.2	intergenic_variant	1e-09	schizophrenia cases and controls (see Ripke, 2014), up to 6,197 European ancestry ASD cases, up to 7,377 European ancestry controls, up to 1,190 ASD cases, up to 1,190 controls	NA	28540026	Meta-analysis of GWAS of over 16,000 individuals with autism spectrum disorder highlights a novel locus at 10q24.32 and a significant overlap with schizophrenia.	Anney RJL	2017-05-22	Mol Autism
TCF4	Autism spectrum disorder or schizophrenia	rs28758902	18	55740956	18q21.2	intron_variant	3e-08	schizophrenia cases and controls (see Ripke, 2014), up to 6,197 European ancestry ASD cases, up to 7,377 European ancestry controls, up to 1,190 ASD cases, up to 1,190 controls	NA	28540026	Meta-analysis of GWAS of over 16,000 individuals with autism spectrum disorder highlights a novel locus at 10q24.32 and a significant overlap with schizophrenia.	Anney RJL	2017-05-22	Mol Autism
TCF4	Autism spectrum disorder or schizophrenia	rs9636107	18	55532886	18q21.2	intron_variant	5e-11	schizophrenia cases and controls (see Ripke, 2014), up to 6,197 European ancestry ASD cases, up to 7,377 European ancestry controls, up to 1,190 ASD cases, up to 1,190 controls	NA	28540026	Meta-analysis of GWAS of over 16,000 individuals with autism spectrum disorder highlights a novel locus at 10q24.32 and a significant overlap with schizophrenia.	Anney RJL	2017-05-22	Mol Autism
TCF4	Autism spectrum disorder or schizophrenia	rs12954356	18	55586179	18q21.2	5_prime_UTR_variant	9e-10	schizophrenia cases and controls (see Ripke, 2014), up to 6,197 European ancestry ASD cases, up to 7,377 European ancestry controls, up to 1,190 ASD cases, up to 1,190 controls	NA	28540026	Meta-analysis of GWAS of over 16,000 individuals with autism spectrum disorder highlights a novel locus at 10q24.32 and a significant overlap with schizophrenia.	Anney RJL	2017-05-22	Mol Autism
TCF4	Hand grip strength	rs660010	18	55643738	18q21.2	intron_variant	2e-12	223,215 British ancestry individuals	111,610 British ancestry individuals	29691431	Biological Insights Into Muscular Strength: Genetic Findings in the UK Biobank.	Tikkanen E	2018-04-24	Sci Rep
TCF4	Hand grip strength	rs1642294	18	55707682	18q21.2	intergenic_variant	6e-15	334,825 British ancestry individuals	NA	29691431	Biological Insights Into Muscular Strength: Genetic Findings in the UK Biobank.	Tikkanen E	2018-04-24	Sci Rep
TCF4	Depression	rs12958048	18	55434367	18q21.2	intron_variant	4e-11	135,458 European ancestry cases, 344,901 European ancestry controls	NA	29700475	Genome-wide association analyses identify 44 risk variants and refine the genetic architecture of major depression.	Wray NR	2018-04-26	Nat Genet
TCF4	Intraocular pressure	rs11659764	18	55668281	18q21.2	intergenic_variant	6e-20	115,486 European ancestry individuals	NA	29617998	Genome-Wide Association Analyses Identify New Loci Influencing Intraocular Pressure.	Gao XR	2018-03-28	Hum Mol Genet
TCF4	Intraocular pressure	rs72932713	18	55519680	18q21.2	intron_variant	5e-17	115,486 European ancestry individuals	NA	29617998	Genome-Wide Association Analyses Identify New Loci Influencing Intraocular Pressure.	Gao XR	2018-03-28	Hum Mol Genet
TCF4	Colorectal cancer	rs1262463	18	55287190	18q21.2	intron_variant	5e-06	978 Austrian ancestry cases, 4,294 European ancestry controls	NA	29228715	Bayesian and frequentist analysis of an Austrian genome-wide association study of colorectal cancer and advanced adenomas.	Hofer P	2017-10-09	Oncotarget
TCF4	Intraocular pressure	rs11659764	18	55668281	18q21.2	intergenic_variant	2e-15	56,819 European ancestry individuals, 5,748 Hispanic/Latino individuals, 5,119 East Asian ancestry individuals, 2,070 African American individuals	37,930 European and Asian ancestry individuals	29235454	A large multi-ethnic genome-wide association study identifies novel genetic loci for intraocular pressure.	Choquet H	2017-12-13	Nat Commun
TCF4	Hand grip strength	rs2924322	18	55577183	18q21.2	intron_variant	6e-08	142,035 European ancestry individuals	53,145 European ancestry individuals	29313844	Large-scale GWAS identifies multiple loci for hand grip strength providing biological insights into muscular fitness.	Willems SM	2017-07-12	Nat Commun
TCF4	Schizophrenia	rs715170	18	56128283	18q21.2	intron_variant	5e-12	7,699 Chinese ancestry cases, 35,476 European ancestry cases, 18,327 Chinese ancestry controls, 46,839 European ancestry controls	4,384 Chinese ancestry cases, 5,770 Chinese ancestry controls	28991256	Genome-wide association analysis identifies 30 new susceptibility loci for schizophrenia.	Li Z	2017-10-09	Nat Genet
TCF4	Neuroticism	rs7235757	18	55400723	18q21.2	intron_variant	9e-11	329,821 European ancestry individuals	122,867 European ancestry individuals	29255261	Association analysis in over 329,000 individuals identifies 116 independent variants influencing neuroticism.	Luciano M	2017-12-18	Nat Genet
TCF4	Post bronchodilator FEV1/FVC ratio	rs148138116	18	55534249	18q21.2	intron_variant	3e-06	10,094 European ancestry current and former smoker individuals, 3,260 African American current and former smoker individuals, 178 current and former smoker individuals	NA	26634245	A genome-wide association study identifies risk loci for spirometric measures among smokers of European and African ancestry.	Lutz SM	2015-12-03	BMC Genet
TCF4	Self-reported math ability	rs1011392	18	55374672	18q21.2	intron_variant	5e-23	564,698 European ancestry individuals	NA	30038396	Gene discovery and polygenic prediction from a genome-wide association study of educational attainment in 1.1 million individuals.	Lee JJ	2018-07-23	Nat Genet
TCF4	Self-reported math ability	rs613872	18	55543071	18q21.2	intron_variant	5e-11	564,698 European ancestry individuals	NA	30038396	Gene discovery and polygenic prediction from a genome-wide association study of educational attainment in 1.1 million individuals.	Lee JJ	2018-07-23	Nat Genet
TCF4	Educational attainment (MTAG)	rs613872	18	55543071	18q21.2	intron_variant	9e-20	1,311,438 European ancestry individuals	NA	30038396	Gene discovery and polygenic prediction from a genome-wide association study of educational attainment in 1.1 million individuals.	Lee JJ	2018-07-23	Nat Genet
TCF4	Highest math class taken	rs644279	18	55627338	18q21.2	intron_variant	2e-08	430,445 European ancestry individuals	NA	30038396	Gene discovery and polygenic prediction from a genome-wide association study of educational attainment in 1.1 million individuals.	Lee JJ	2018-07-23	Nat Genet
TCF4	Highest math class taken	rs12136092	1	71627952	1p31.1	intron_variant	1e-11	430,445 European ancestry individuals	NA	30038396	Gene discovery and polygenic prediction from a genome-wide association study of educational attainment in 1.1 million individuals.	Lee JJ	2018-07-23	Nat Genet
TCF4	Highest math class taken	rs114667465	1	72015174	1p31.1	intron_variant	6e-10	430,445 European ancestry individuals	NA	30038396	Gene discovery and polygenic prediction from a genome-wide association study of educational attainment in 1.1 million individuals.	Lee JJ	2018-07-23	Nat Genet
TCF4	Highest math class taken (MTAG)	rs7228159	18	55437022	18q21.2	intron_variant	2e-15	811,539 European ancestry individuals	NA	30038396	Gene discovery and polygenic prediction from a genome-wide association study of educational attainment in 1.1 million individuals.	Lee JJ	2018-07-23	Nat Genet
TCF4	Highest math class taken (MTAG)	rs613872	18	55543071	18q21.2	intron_variant	1e-18	811,539 European ancestry individuals	NA	30038396	Gene discovery and polygenic prediction from a genome-wide association study of educational attainment in 1.1 million individuals.	Lee JJ	2018-07-23	Nat Genet
TCF4	Self-reported math ability (MTAG)	rs1011392	18	55374672	18q21.2	intron_variant	2e-21	670,471 European ancestry individuals	NA	30038396	Gene discovery and polygenic prediction from a genome-wide association study of educational attainment in 1.1 million individuals.	Lee JJ	2018-07-23	Nat Genet
TCF4	Self-reported math ability (MTAG)	rs613872	18	55543071	18q21.2	intron_variant	8e-14	670,471 European ancestry individuals	NA	30038396	Gene discovery and polygenic prediction from a genome-wide association study of educational attainment in 1.1 million individuals.	Lee JJ	2018-07-23	Nat Genet
TCF4	Prostate cancer	rs28607662	18	55563628	18q21.2	intron_variant	3e-08	79,148 European ancestry cases, 61,106 European ancestry controls	NA	29892016	Association analyses of more than 140,000 men identify 63 new prostate cancer susceptibility loci.	Schumacher FR	2018-06-11	Nat Genet
TCF4	Prostate cancer (advanced)	rs28607662	18	55563628	18q21.2	intron_variant	5e-06	15,167 European ancestry cases, 58,308 European ancestry controls	NA	29892016	Association analyses of more than 140,000 men identify 63 new prostate cancer susceptibility loci.	Schumacher FR	2018-06-11	Nat Genet
TCF4	Cognitive performance (MTAG)	rs7228159	18	55437022	18q21.2	intron_variant	4e-08	402,382 European ancestry individuals	NA	30038396	Gene discovery and polygenic prediction from a genome-wide association study of educational attainment in 1.1 million individuals.	Lee JJ	2018-07-23	Nat Genet
TCF4	Cognitive performance (MTAG)	rs613872	18	55543071	18q21.2	intron_variant	2e-10	402,382 European ancestry individuals	NA	30038396	Gene discovery and polygenic prediction from a genome-wide association study of educational attainment in 1.1 million individuals.	Lee JJ	2018-07-23	Nat Genet
TCF4	Depression	rs1261070	18	55235854	18q21.2	intron_variant	1e-08	688,809 European ancestry individuals	NA	29942085	Meta-analysis of genome-wide association studies for neuroticism in 449,484 individuals identifies novel genetic loci and pathways.	Nagel M	2018-06-25	Nat Genet
TCF4	Depression	rs1452788	18	55450073	18q21.2	intron_variant	5e-08	688,809 European ancestry individuals	NA	29942085	Meta-analysis of genome-wide association studies for neuroticism in 449,484 individuals identifies novel genetic loci and pathways.	Nagel M	2018-06-25	Nat Genet
TCF4	Depression	rs4801157	18	55497462	18q21.2	intron_variant	4e-08	688,809 European ancestry individuals	NA	29942085	Meta-analysis of genome-wide association studies for neuroticism in 449,484 individuals identifies novel genetic loci and pathways.	Nagel M	2018-06-25	Nat Genet
TCF4	Depressed affect	rs11152363	18	55389957	18q21.2	intron_variant	1e-10	357,957 European ancestry individuals	NA	29942085	Meta-analysis of genome-wide association studies for neuroticism in 449,484 individuals identifies novel genetic loci and pathways.	Nagel M	2018-06-25	Nat Genet
TCF4	Depressed affect	rs12457157	18	55629696	18q21.2	intron_variant	4e-09	357,957 European ancestry individuals	NA	29942085	Meta-analysis of genome-wide association studies for neuroticism in 449,484 individuals identifies novel genetic loci and pathways.	Nagel M	2018-06-25	Nat Genet
TCF4	Depressed affect	rs1261070	18	55235854	18q21.2	intron_variant	6e-12	357,957 European ancestry individuals	NA	29942085	Meta-analysis of genome-wide association studies for neuroticism in 449,484 individuals identifies novel genetic loci and pathways.	Nagel M	2018-06-25	Nat Genet
TCF4	Depressed affect	rs1261114	18	55271138	18q21.2	intron_variant	5e-08	357,957 European ancestry individuals	NA	29942085	Meta-analysis of genome-wide association studies for neuroticism in 449,484 individuals identifies novel genetic loci and pathways.	Nagel M	2018-06-25	Nat Genet
TCF4	Depressed affect	rs12963463	18	55431862	18q21.2	intron_variant	3e-08	357,957 European ancestry individuals	NA	29942085	Meta-analysis of genome-wide association studies for neuroticism in 449,484 individuals identifies novel genetic loci and pathways.	Nagel M	2018-06-25	Nat Genet
TCF4	Depressed affect	rs13381817	18	55230988	18q21.2	non_coding_transcript_exon_variant	2e-08	357,957 European ancestry individuals	NA	29942085	Meta-analysis of genome-wide association studies for neuroticism in 449,484 individuals identifies novel genetic loci and pathways.	Nagel M	2018-06-25	Nat Genet
TCF4	Depressed affect	rs4801157	18	55497462	18q21.2	intron_variant	2e-10	357,957 European ancestry individuals	NA	29942085	Meta-analysis of genome-wide association studies for neuroticism in 449,484 individuals identifies novel genetic loci and pathways.	Nagel M	2018-06-25	Nat Genet
TCF4	Depressed affect	rs599550	18	55585157	18q21.2	intron_variant	4e-17	357,957 European ancestry individuals	NA	29942085	Meta-analysis of genome-wide association studies for neuroticism in 449,484 individuals identifies novel genetic loci and pathways.	Nagel M	2018-06-25	Nat Genet
TCF4	Depressed affect	rs611439	18	55537633	18q21.2	intron_variant	6e-12	357,957 European ancestry individuals	NA	29942085	Meta-analysis of genome-wide association studies for neuroticism in 449,484 individuals identifies novel genetic loci and pathways.	Nagel M	2018-06-25	Nat Genet
TCF4	Depressed affect	rs896686	18	55455800	18q21.2	intron_variant	5e-08	357,957 European ancestry individuals	NA	29942085	Meta-analysis of genome-wide association studies for neuroticism in 449,484 individuals identifies novel genetic loci and pathways.	Nagel M	2018-06-25	Nat Genet
TCF4	Neuroticism	rs1261070	18	55235854	18q21.2	intron_variant	7e-09	449,484 European ancestry individuals	NA	29942085	Meta-analysis of genome-wide association studies for neuroticism in 449,484 individuals identifies novel genetic loci and pathways.	Nagel M	2018-06-25	Nat Genet
TCF4	Urinary albumin excretion	rs784257	18	55729968	18q21.2	intron_variant	1e-08	382,500 European ancestry individuals	NA	30220432	Genetic Association of Albuminuria with Cardiometabolic Disease and Blood Pressure.	Haas ME	2018-09-06	Am J Hum Genet
TCF4	Educational attainment (years of education)	rs2958182	18	55481790	18q21.2	intron_variant	3e-08	up to 1,131,881 European ancestry individuals	NA	30038396	Gene discovery and polygenic prediction from a genome-wide association study of educational attainment in 1.1 million individuals.	Lee JJ	2018-07-23	Nat Genet
TCF4	Educational attainment (years of education)	rs613872	18	55543071	18q21.2	intron_variant	2e-18	up to 1,131,881 European ancestry individuals	NA	30038396	Gene discovery and polygenic prediction from a genome-wide association study of educational attainment in 1.1 million individuals.	Lee JJ	2018-07-23	Nat Genet
TCF4	Neuroticism	rs12958048	18	55434367	18q21.2	intron_variant	3e-12	449,484 European ancestry individuals	NA	29942085	Meta-analysis of genome-wide association studies for neuroticism in 449,484 individuals identifies novel genetic loci and pathways.	Nagel M	2018-06-25	Nat Genet
TCF4	Neuroticism	rs1011339	18	55153832	18q21.2	intergenic_variant	3e-09	449,484 European ancestry individuals	NA	29942085	Meta-analysis of genome-wide association studies for neuroticism in 449,484 individuals identifies novel genetic loci and pathways.	Nagel M	2018-06-25	Nat Genet
TCF4	Neuroticism	rs2924328	18	55466509	18q21.2	intron_variant	3e-09	449,484 European ancestry individuals	NA	29942085	Meta-analysis of genome-wide association studies for neuroticism in 449,484 individuals identifies novel genetic loci and pathways.	Nagel M	2018-06-25	Nat Genet
TCF4	Neuroticism	rs893946	18	55315227	18q21.2	intron_variant	4e-08	449,484 European ancestry individuals	NA	29942085	Meta-analysis of genome-wide association studies for neuroticism in 449,484 individuals identifies novel genetic loci and pathways.	Nagel M	2018-06-25	Nat Genet
TCF4	Neuroticism	rs10503002	18	55441971	18q21.2	intron_variant	1e-10	449,484 European ancestry individuals	NA	29942085	Meta-analysis of genome-wide association studies for neuroticism in 449,484 individuals identifies novel genetic loci and pathways.	Nagel M	2018-06-25	Nat Genet
TCF4	Neuroticism	rs2924321	18	55458204	18q21.2	intron_variant	6e-09	449,484 European ancestry individuals	NA	29942085	Meta-analysis of genome-wide association studies for neuroticism in 449,484 individuals identifies novel genetic loci and pathways.	Nagel M	2018-06-25	Nat Genet
TCF4	Neuroticism	rs28602385	18	55392089	18q21.2	intron_variant	3e-10	449,484 European ancestry individuals	NA	29942085	Meta-analysis of genome-wide association studies for neuroticism in 449,484 individuals identifies novel genetic loci and pathways.	Nagel M	2018-06-25	Nat Genet
TCF4	Neuroticism	rs2860511	18	55416360	18q21.2	intron_variant	3e-10	449,484 European ancestry individuals	NA	29942085	Meta-analysis of genome-wide association studies for neuroticism in 449,484 individuals identifies novel genetic loci and pathways.	Nagel M	2018-06-25	Nat Genet
TFEC	Tonsillectomy	rs2023703	7	115304865	7q31.2	intergenic_variant	8e-10	60,098 European ancestry cases, 113,323 European ancestry controls	NA	27182965	Detection and interpretation of shared genetic influences on 42 human traits.	Pickrell JK	2016-05-16	Nat Genet
TFEC	Intraocular pressure	rs572119521	7	115974407	7q31.2	intron_variant	1e-09	115,486 European ancestry individuals	NA	29617998	Genome-Wide Association Analyses Identify New Loci Influencing Intraocular Pressure.	Gao XR	2018-03-28	Hum Mol Genet
TFEC	Intraocular pressure	rs6968419	7	116183330	7q31.2	intergenic_variant	2e-20	56,819 European ancestry individuals, 5,748 Hispanic/Latino individuals, 5,119 East Asian ancestry individuals, 2,070 African American individuals	37,930 European and Asian ancestry individuals	29235454	A large multi-ethnic genome-wide association study identifies novel genetic loci for intraocular pressure.	Choquet H	2017-12-13	Nat Commun
TFEC	Body mass index	rs143665886	7	115728312	7q31.2	intergenic_variant	9e-09	up to 72,390 Japanese ancestry women, up to 85,894 Japanese ancestry men	up to 10,048 Japanese ancestry women, up to 5,098 Japanese ancestry men, up to 181,999 European ancestry women, up to 140,155 European ancestry controls	28892062	Genome-wide association study identifies 112 new loci for body mass index in the Japanese population.	Akiyama M	2017-09-11	Nat Genet
TFEC	Tonsillectomy	rs2023703	7	115304865	7q31.2	intergenic_variant	8e-10	60,098 European ancestry cases, 113,323 European ancestry controls	NA	28928442	Genome-wide association and HLA region fine-mapping studies identify susceptibility loci for multiple common infections.	Tian C	2017-09-19	Nat Commun
TFEC	Intraocular pressure	rs55892100	7	116170622	7q31.2	intergenic_variant	2e-21	133,492 European ancestry individuals	NA	30054594	Genome-wide association study of intraocular pressure uncovers new pathways to glaucoma.	MacGregor S	2018-07-27	Nat Genet
TFEC	Glaucoma	rs55892100	7	116170622	7q31.2	intergenic_variant	5e-06	11,018 European ancestry cases, 126,068 European ancestry controls	NA	30054594	Genome-wide association study of intraocular pressure uncovers new pathways to glaucoma.	MacGregor S	2018-07-27	Nat Genet
TFEC	Intraocular pressure	rs2896175	7	116171382	7q31.2	intergenic_variant	1e-16	139,555 European ancestry individuals	NA	29785010	Genome-wide analyses identify 68 new loci associated with intraocular pressure and improve risk prediction for primary open-angle glaucoma.	Khawaja AP	2018-05-21	Nat Genet
TTN	Breast size	rs34479159	2	178239571	2q31.2	intron_variant	6e-06	16,175 European ancestry female individuals	NA	22747683	Genetic variants associated with breast size also influence breast cancer risk.	Eriksson N	2012-06-30	BMC Med Genet
TTN	QT interval	rs12476289	2	178777248	2q31.2	missense_variant	2e-06	2,325 European ancestry individuals	NA	20031603	A genome-wide association scan of RR and QT interval duration in 3 European genetically isolated populations: the EUROSPAN project.	Marroni F	2009-08-01	Circ Cardiovasc Genet
TTN	Facial morphology (factor 9, facial height related to vertical position of nasion)	rs144308062	2	178737681	2q31.2	intron_variant	4e-07	2,187 European ancestry individuals	NA	28441456	Genome-wide association study of facial morphology reveals novel associations with FREM1 and PARK2.	Lee MK	2017-04-25	PLoS One
TTN	Waist-to-hip ratio adjusted for BMI x sex interaction	rs2042995	2	178693639	2q31.2	missense_variant	6e-06	up to 113,720 European ancestry men, up to 138,655 European ancestry women	NA	26426971	The Influence of Age and Sex on Genetic Associations with Adult Body Size and Shape: A Large-Scale Genome-Wide Interaction Study.	Winkler TW	2015-10-01	PLoS Genet
TTN	Coronary artery calcified atherosclerotic plaque (90 or 130 HU threshold) in type 2 diabetes	rs16866369	2	178524267	2q31.2	intron_variant	7e-06	345 African American cases, 346 African American controls	137 African American cases, 68 African American controls	29221444	Genome-wide association study of coronary artery calcified atherosclerotic plaque in African Americans with type 2 diabetes.	Divers J	2017-12-08	BMC Genet
TTN	QT interval	rs55863869	2	178782819	2q31.2	synonymous_variant	2e-10	15,997 Hispanic/Latino individuals	NA	29213071	GWAS of the electrocardiographic QT interval in Hispanics/Latinos generalizes previously identified loci and identifies population-specific signals.	Mendez-Giraldez R	2017-12-06	Sci Rep
TTN	Atrial fibrillation	rs12614435	2	178624999	2q31.2	intron_variant	7e-18	6,337 European ancestry cases, 61,607 European ancestry controls	30,679 European ancestry cases, 278,895 European ancestry controls	29290336	Genome-wide Study of Atrial Fibrillation Identifies Seven Risk Loci and Highlights Biological Pathways and Regulatory Elements Involved in Cardiac Development.	Nielsen JB	2018-01-04	Am J Hum Genet
TTN	Atrial fibrillation	rs2288327	2	178546938	2q31.2	intron_variant	9e-10	6,337 European ancestry cases, 61,607 European ancestry controls	30,679 European ancestry cases, 278,895 European ancestry controls	29290336	Genome-wide Study of Atrial Fibrillation Identifies Seven Risk Loci and Highlights Biological Pathways and Regulatory Elements Involved in Cardiac Development.	Nielsen JB	2018-01-04	Am J Hum Genet
TTN	Epstein-Barr virus copy number in lymphoblastoid cell lines	rs200655768	2	178711222	2q31.2	missense_variant	3e-07	389 East Asian ancestry individuals, 189 South Asian ancestry individuals, 492 European ancestry individuals, 467 Sub-Saharan African ancestry individuals, 59 African American individuals, 157 Hispanic/Latino individuals	NA	28654678	Genetic factors affecting EBV copy number in lymphoblastoid cell lines derived from the 1000 Genome Project samples.	Mandage R	2017-06-27	PLoS One
TTN	Atrial fibrillation	rs2288327	2	178546938	2q31.2	intron_variant	7e-25	60,620 European ancestry cases, 970,216 European ancestry controls	NA	30061737	Biobank-driven genomic discovery yields new insight into atrial fibrillation biology.	Nielsen JB	2018-07-30	Nat Genet
TTN	Atrial fibrillation	rs2288327	2	178546938	2q31.2	intron_variant	3e-23	55,114 European ancestry cases, 482,295 European ancestry controls, 8,180 Japanese ancestry cases, 28,612 Japanese ancestry controls, 1,307 African American ancestry cases, 7,660 African American ancestry controls, 845 Hispanic cases, 4,177 Hispanic controls	NA	29892015	Multi-ethnic genome-wide association study for atrial fibrillation.	Roselli C	2018-06-11	Nat Genet
TTN	Atrial fibrillation	rs35504893	2	178556567	2q31.2	non_coding_transcript_exon_variant	7e-25	55,114 European ancestry cases, 482,295 European ancestry controls, 8,180 Japanese ancestry cases, 28,612 Japanese ancestry controls, 1,307 African American ancestry cases, 7,660 African American ancestry controls, 845 Hispanic cases, 4,177 Hispanic controls	NA	29892015	Multi-ethnic genome-wide association study for atrial fibrillation.	Roselli C	2018-06-11	Nat Genet
TTN	Bone mineral density (hip)	rs3731752	2	178533782	2q31.2	missense_variant	8e-06	2,286 European ancestry individuals	NA	30172743	Assessing the genetic correlations between early growth parameters and bone mineral density: A polygenic risk score analysis.	Liang X	2018-08-30	Bone
TTN, CCDC141	QT interval	rs7561149	2	178825129	2q31.2	intron_variant	7e-09	Up to 70,389 European ancestry individuals, up to 672 Orcadian individuals	Up to 33,316 European ancestry individuals	24952745	Genetic association study of QT interval highlights role for calcium signaling pathways in myocardial repolarization.	Arking DE	2014-06-22	Nat Genet
YWHAQ	Heart rate variability traits	rs6432018	2	9581767	2p25.1	intergenic_variant	8e-07	472 European ancestry individuals from 99 families	NA	22174390	Heritability of submaximal exercise heart rate response to exercise training is accounted for by nine SNPs.	Rankinen T	2011-12-15	J Appl Physiol (1985)
YWHAQ	Non-response to selective serotonin reuptake inhibitors and depression	rs113378111	2	9788024	2p25.1	regulatory_region_variant	7e-07	3,340 European ancestry non-responder cases, 191,882 European ancestry healthy controls	NA	27622933	Analysis of 23andMe antidepressant efficacy survey data: implication of circadian rhythm and neuroplasticity in bupropion response.	Li QS	2016-09-13	Transl Psychiatry
YWHAQ	3-hydroxy-1-methylpropylmercapturic acid levels in smokers	rs55883249	2	9601406	2p25.1	intron_variant	2e-07	361 African American current smoker individuals, 329 Native Hawaiian ancestry current smoker individuals, 440 European ancestry current smoker individuals, 452 Latino current smoker individuals, 702 Japanese ancestry current smoker individuals	NA	26053186	Mercapturic Acids Derived from the Toxicants Acrolein and Crotonaldehyde in the Urine of Cigarette Smokers from Five Ethnic Groups with Differing Risks for Lung Cancer.	Park SL	2015-06-08	PLoS One
